# Supplementary material for: Combined physical and pharmacological anabolic osteoporosis therapies increase bone response and mechanoregulation in female mice
Source: Nat Commun. 2026 Mar 10;17:3759. doi: 10.1038/s41467-026-70309-2 (PMC13106859; doi:10.1038/s41467-026-70309-2)
Supplement: Supplementary file 3 — Supplementary Dataset 1-9 [file 41467_2026_70309_MOESM3_ESM.xlsx]

## Sheet: Supplementary Dataset S.1
o	o	o	o	o	●	●	●
VEH 0N	VEH 8N	BIS 0N	PTH 0N	SclAB 0N	BIS 8N	PTH 8N	SclAB 8N

## Sheet: Supplementary Dataset S.2
Readout	N	w15	w20 (baseline)	w22	w24	Δw20-24 [%]	o	o	o	o	o	●	●	●	Synergy
VEH (0N: n=25; 8N: n=26)
BV/TV	0N	18.900 ± 0.444	14.319 ± 0.416	12.801 ± 0.418	12.832 ± 0.372	-10.051 ± 1.525	x	***	***	***	***	***	***	***	-
[%]								<0.001	<0.001	<0.001	<0.001	<0.001	<0.001	<0.001
	8N	19.650 ± 0.590	14.692 ± 0.306	15.761 ± 0.319	17.206 ± 0.343	17.652 ± 2.166	***	x					***	***	-
							<0.001		0.996	1	0.938	0.204	<0.001	<0.001
Tb.Th	0N	74.916 ± 0.984	65.004 ± 0.691	63.889 ± 0.802	65.257 ± 0.724	0.471 ± 0.877	x	***		**	***	***	***	***	-
[μm]								<0.001	0.304	0.002	<0.001	<0.001	<0.001	<0.001
	8N	76.215 ± 1.112	66.913 ± 0.735	73.023 ± 0.688	80.531 ± 0.909	20.606 ± 1.620	***	x	***	***			***	***	-
							<0.001		<0.001	<0.001	0.957	0.996	<0.001	<0.001
Tb.N	0N	3.054 ± 0.066	2.990 ± 0.066	2.819 ± 0.070	2.727 ± 0.064	-8.777 ± 0.803	x		***			***			-
[1/mm]								0.985	<0.001	0.384	0.823	<0.001	0.487	1
	8N	3.128 ± 0.065	2.975 ± 0.045	2.814 ± 0.049	2.736 ± 0.048	-8.071 ± 0.663		x	***			***			-
							0.985		<0.001	0.817	0.395	<0.001	0.88	0.998
Conn.D	0N	59.813 ± 2.222	62.528 ± 2.213	55.359 ± 2.327	48.863 ± 1.797	-21.236 ± 2.242	x		***	***	*			***	-
[1/mm3]								0.187	<0.001	<0.001	0.019	0.955	0.082	<0.001
	8N	62.461 ± 3.573	61.758 ± 1.815	51.572 ± 2.309	43.168 ± 1.661	-29.454 ± 2.523		x	***	***				***	-
							0.187		<0.001	<0.001	0.774	0.068	0.965	<0.001
Strength	0N	35.872 ± 0.792	24.467 ± 0.830	23.863 ± 0.665	25.511 ± 0.597	6.010 ± 2.751	x	***	***	***	***	***	***	***	-
[N]								<0.001	<0.001	<0.001	<0.001	<0.001	<0.001	<0.001
	8N	35.551 ± 1.177	26.061 ± 0.723	30.414 ± 0.595	34.597 ± 0.538	34.657 ± 3.451	***	x					***	***	-
							<0.001		0.972	1	0.848	0.787	<0.001	<0.001
SED	0N	1.328 ± 0.045	2.369 ± 0.167	2.397 ± 0.138	2.152 ± 0.087	-5.127 ± 3.305	x	***	***	***	***	***	***	***	-
[kPa]								<0.001	<0.001	<0.001	<0.001	<0.001	<0.001	<0.001
	8N	5.589 ± 0.347	8.298 ± 0.345	6.483 ± 0.184	5.287 ± 0.124	-34.240 ± 2.278	***	x					***	***	-
							<0.001		0.991	0.999	0.908	0.156	<0.001	<0.001
eff	0N	386.583 ± 6.055	486.519 ± 13.443	490.780 ± 11.852	471.776 ± 8.528	-2.334 ± 1.387	x	***	***	***	***	***	***	***	-
[με]								<0.001	<0.001	<0.001	<0.001	<0.001	<0.001	<0.001
	8N	777.540 ± 14.223	926.800 ± 17.599	836.932 ± 10.786	767.422 ± 8.612	-16.700 ± 1.265	***	x				*	***	***	-
							<0.001		0.93	0.981	0.806	0.047	<0.001	<0.001
BIS (0N: n=9; 8N: n=9)
BV/TV	0N	17.249 ± 0.844	13.119 ± 0.381	13.965 ± 0.209	14.942 ± 0.224	14.448 ± 2.834	***		x				***	***	-
[%]							<0.001	0.996		0.972	0.773	0.147	<0.001	<0.001
	8N	18.046 ± 0.800	14.315 ± 0.538	15.827 ± 0.506	18.287 ± 0.564	28.040 ± 1.483	***					x	***	***	I*
							<0.001	0.204	0.147	0.693	0.961		<0.001	<0.001	0.029
Tb.Th	0N	68.818 ± 1.542	63.445 ± 0.775	64.994 ± 0.933	66.507 ± 1.143	4.832 ± 1.334		***	x		***	***	***	***	-
[μm]							0.304	<0.001		0.873	<0.001	<0.001	<0.001	<0.001
	8N	72.772 ± 1.571	65.685 ± 1.408	70.857 ± 1.423	78.318 ± 1.598	19.271 ± 0.832	***		***	*		x	***	***	0.228
							<0.001	0.996	<0.001	0.038	0.808		<0.001	<0.001
Tb.N	0N	3.049 ± 0.091	2.900 ± 0.087	2.890 ± 0.082	2.929 ± 0.079	1.092 ± 0.968	***	***	x	***	***		***	***	-
[1/mm]							<0.001	<0.001		<0.001	<0.001	0.563	<0.001	<0.001
	8N	3.002 ± 0.075	2.928 ± 0.077	2.883 ± 0.086	2.887 ± 0.070	-1.365 ± 0.722	***	***		**	***	x	**	***
							<0.001	<0.001	0.563	0.001	<0.001		0.001	<0.001	0.059
Conn.D	0N	73.848 ± 5.318	65.494 ± 3.108	66.346 ± 2.951	65.816 ± 3.452	1.111 ± 5.102	***	***	x		***	*	***	***	-
[1/mm3]							<0.001	<0.001		0.999	<0.001	0.037	<0.001	<0.001
	8N	61.471 ± 4.498	66.525 ± 4.171	62.080 ± 4.280	54.486 ± 3.530	-17.793 ± 2.654			*		**	x	*	***
							0.955	0.068	0.037	0.146	0.006		0.025	<0.001	0.115
Strength	0N	33.850 ± 1.639	24.078 ± 1.059	28.051 ± 0.608	30.169 ± 0.503	26.707 ± 4.422	***		x				***	***	-
[N]							<0.001	0.972		0.957	0.485	0.421	<0.001	<0.001
	8N	35.956 ± 1.330	25.134 ± 0.774	30.766 ± 0.844	35.722 ± 0.938	42.376 ± 1.905	***					x	***	***
							<0.001	0.787	0.421	0.966	1		<0.001	<0.001	0.195
SED	0N	1.444 ± 0.107	2.283 ± 0.154	1.778 ± 0.060	1.590 ± 0.055	-28.601 ± 3.570	***		x				***	***	-
[kPa]							<0.001	0.991		1	0.67	0.093	<0.001	<0.001
	8N	5.121 ± 0.353	8.256 ± 0.364	5.893 ± 0.193	4.661 ± 0.147	-43.254 ± 1.107	***					x		***	I*
							<0.001	0.156	0.093	0.139	0.957		0.222	<0.001	0.031
eff	0N	398.883 ± 14.998	478.677 ± 14.787	433.711 ± 7.577	413.977 ± 7.597	-13.147 ± 1.754	***		x			*	***	***	-
[με]							<0.001	0.93		1	0.342	0.012	<0.001	<0.001
	8N	752.617 ± 22.149	915.854 ± 15.201	790.326 ± 9.229	712.192 ± 8.389	-22.168 ± 0.729	***	*	*	*		x		***
							<0.001	0.047	0.012	0.02	0.903		0.054	<0.001	0.121
PTH (0N: n=10; 8N: n=9)
BV/TV	0N	23.586 ± 0.775	15.701 ± 0.685	16.515 ± 0.532	19.034 ± 0.585	22.126 ± 3.170	***			x			***	***	-
[%]							<0.001	1	0.972		0.999	0.693	<0.001	<0.001
	8N	24.396 ± 1.283	17.112 ± 0.514	20.879 ± 0.331	24.870 ± 0.672	46.320 ± 5.608	***	***	***	***	***	***	x
							<0.001	<0.001	<0.001	<0.001	<0.001	<0.001		0.262	0.592
Tb.Th	0N	81.480 ± 1.464	64.539 ± 1.290	65.570 ± 0.969	71.904 ± 1.165	11.579 ± 1.499	**	***		x	***	*	***	***	-
[μm]							0.002	<0.001	0.873		<0.001	0.038	<0.001	<0.001
	8N	81.164 ± 3.793	65.286 ± 1.728	76.065 ± 1.834	86.769 ± 2.229	33.334 ± 3.763	***	***	***	***	*	***	x	***	0.671
							<0.001	<0.001	<0.001	<0.001	0.01	<0.001		<0.001
Tb.N	0N	3.314 ± 0.067	3.182 ± 0.049	3.027 ± 0.051	2.981 ± 0.044	-6.285 ± 0.925			***	x		**			-
[1/mm]							0.384	0.817	<0.001		0.059	0.001	1	0.673
	8N	3.546 ± 0.092	3.386 ± 0.077	3.220 ± 0.084	3.172 ± 0.077	-6.331 ± 0.842			***			**	x
							0.487	0.88	<0.001	1	0.086	0.001		0.739	0.605
Conn.D	0N	53.684 ± 2.677	61.894 ± 2.880	63.813 ± 4.428	57.276 ± 4.012	-6.361 ± 6.479	***	***		x	***		***	***	-
[1/mm3]							<0.001	<0.001	0.999		<0.001	0.146	<0.001	<0.001
	8N	63.366 ± 5.082	75.111 ± 3.933	56.492 ± 3.811	53.270 ± 3.905	-28.998 ± 3.673			***	***		*	x		I*
							0.082	0.965	<0.001	<0.001	1	0.025		0.1	0.032
Strength	0N	40.605 ± 1.161	24.955 ± 1.130	28.662 ± 0.647	34.113 ± 0.598	38.630 ± 4.967	***			x			***	***	-
[N]							<0.001	1	0.957		0.98	0.966	<0.001	<0.001
	8N	42.442 ± 1.989	27.409 ± 1.160	37.233 ± 0.684	46.164 ± 0.789	70.600 ± 7.118	***	***	***	***	***	***	x	*
							<0.001	<0.001	<0.001	<0.001	<0.001	<0.001		0.021	0.692
SED	0N	1.136 ± 0.072	2.358 ± 0.185	1.938 ± 0.080	1.478 ± 0.056	-35.309 ± 3.503	***			x			***	***	-
[kPa]							<0.001	0.999	1		0.787	0.139	<0.001	<0.001
	8N	4.250 ± 0.374	7.958 ± 0.515	4.920 ± 0.159	3.531 ± 0.112	-54.392 ± 2.848	***	***	***	***	*		x
							<0.001	<0.001	<0.001	<0.001	0.011	0.222		0.557	0.126
eff	0N	363.814 ± 10.526	497.278 ± 16.297	464.109 ± 9.004	411.071 ± 7.738	-16.890 ± 1.919	***			x		*	***	***	-
[με]							<0.001	0.981	1		0.463	0.02	<0.001	<0.001
	8N	699.888 ± 29.012	921.744 ± 25.290	752.274 ± 12.408	646.306 ± 11.010	-29.526 ± 2.025	***	***	***	***	***		x
							<0.001	<0.001	<0.001	<0.001	<0.001	0.054		0.106	0.62
SclAB (0N: n=9; 8N: n=8)
BV/TV	0N	23.456 ± 1.169	15.295 ± 0.805	16.158 ± 0.758	19.012 ± 0.853	25.329 ± 4.223	***				x		***	***	-
[%]							<0.001	0.938	0.773	0.999		0.961	<0.001	<0.001
	8N	23.176 ± 0.994	15.116 ± 0.518	18.935 ± 0.740	23.922 ± 0.834	59.408 ± 7.448	***	***	***	***	***	***		x
							<0.001	<0.001	<0.001	<0.001	<0.001	<0.001	0.262		0.311
Tb.Th	0N	79.495 ± 2.283	63.984 ± 1.509	69.422 ± 1.345	79.953 ± 1.374	25.268 ± 2.307	***		***	***	x		*	***	-
[μm]							<0.001	0.957	<0.001	<0.001		0.808	0.01	<0.001
	8N	80.377 ± 2.471	62.352 ± 2.108	76.745 ± 2.556	93.350 ± 4.963	49.949 ± 6.862	***	***	***	***	***	***	***	x
							<0.001	<0.001	<0.001	<0.001	<0.001	<0.001	<0.001		0.297
Tb.N	0N	3.328 ± 0.092	3.113 ± 0.090	2.906 ± 0.080	2.787 ± 0.074	-10.424 ± 0.900			***		x	***			-
[1/mm]							0.823	0.395	<0.001	0.059		<0.001	0.086	0.944
	8N	3.366 ± 0.084	3.286 ± 0.112	3.081 ± 0.121	3.017 ± 0.122	-8.310 ± 0.632			***			***		x
							1	0.998	<0.001	0.673	0.944	<0.001	0.739		0.467
Conn.D	0N	68.842 ± 4.411	68.475 ± 5.835	52.715 ± 3.706	43.315 ± 2.051	-35.023 ± 2.766	*		***	***	x	**			-
[1/mm3]							0.019	0.774	<0.001	<0.001		0.006	1	0.249
	8N	58.353 ± 4.786	79.184 ± 11.397	53.348 ± 8.541	43.297 ± 6.892	-45.407 ± 2.772	***	***	***	***		***		x
							<0.001	<0.001	<0.001	<0.001	0.249	<0.001	0.1		0.733
Strength	0N	39.602 ± 1.627	24.416 ± 0.906	28.509 ± 1.228	35.787 ± 1.268	47.028 ± 3.567	***				x		***	***	-
[N]							<0.001	0.848	0.485	0.98		1	<0.001	<0.001
	8N	41.085 ± 1.952	23.236 ± 1.413	33.566 ± 1.230	44.257 ± 1.330	95.209 ± 12.862	***	***	***	***	***	***	*	x	S*
							<0.001	<0.001	<0.001	<0.001	<0.001	<0.001	0.021		0.045
SED	0N	1.161 ± 0.066	2.378 ± 0.173	1.908 ± 0.124	1.318 ± 0.070	-43.770 ± 2.342	***				x		*	***	-
[kPa]							<0.001	0.908	0.67	0.787		0.957	0.011	<0.001
	8N	4.492 ± 0.302	10.492 ± 1.156	5.623 ± 0.248	3.696 ± 0.187	-62.794 ± 3.192	***	***	***	***	***	***		x
							<0.001	<0.001	<0.001	<0.001	<0.001	<0.001	0.557		0.44
eff	0N	366.189 ± 9.662	497.919 ± 17.193	454.488 ± 13.976	385.734 ± 10.069	-22.275 ± 1.500	***				x		***	***	-
[με]							<0.001	0.806	0.342	0.463		0.903	<0.001	<0.001
	8N	722.750 ± 22.926	1030.171 ± 40.492	790.286 ± 17.042	654.367 ± 17.076	-35.938 ± 2.566	***	***	***	***	***	***		x
							<0.001	<0.001	<0.001	<0.001	<0.001	<0.001	0.106		0.859

## Sheet: Supplementary Dataset S.3
BV/TV [%]	w15	w20 (baseline)			w22	w24	Δw20-24 [%]
Analysis 1: VEH 0N (n = 25)
Experiment 1	17.398 ± 0.489	13.172 ± 0.741			11.467 ± 0.560	11.247 ± 0.524	-13.840 ± 2.731
Experiment 2	18.854 ± 0.650	14.204 ± 0.378			13.065 ± 0.310	13.387 ± 0.293	-5.606 ± 1.390
Experiment 3	20.636 ± 0.765	15.724 ± 0.716			14.036 ± 0.928	14.060 ± 0.615	-10.232 ± 2.875
P-value: 1 vs. 2; 2 vs. 3; 1 vs. 3	0.861; 0.673; *0.014	0.987; 0.849; 0.130			0.773; 0.994; 0.124	0.350; 1.000; 0.060	0.064;0.408; 0.557
Analysis 2: VEH 8N (n = 26)
Experiment 1	16.998 ± 0.884	13.811 ± 0.733			14.369 ± 0.680	15.421 ± 0.635	12.388 ± 3.810
Experiment 2	18.809 ± 0.699	14.714 ± 0.527			15.776 ± 0.431	17.231 ± 0.321	17.842 ± 3.044
Experiment 3	22.179 ± 0.573	15.288 ± 0.324			16.721 ± 0.345	18.434 ± 0.405	21.166 ± 4.020
P-value: 1 vs. 2; 2 vs. 3; 1 vs. 3	0.534; **0.001; ***<0.001	0.992; 1.000; 0.7551			0.825; 0.976; 0.114	0.493; 0.878; **0.010	0.588; 0.786; 0.252

## Sheet: Supplementary Dataset S.4
Readout	N	w15	w20 (baseline)	w22	w24	Δw20-24 [%]	o	o	o	o	o	●	●	●	Synergy
VEH (0N: n=25; 8N: n=26)
Tt.Ar	0N	0.782 ± 0.011	0.690 ± 0.013	0.683 ± 0.013	0.699 ± 0.011	1.512 ± 0.906	x	***	***	***	***	***	***	***	-
[mm2]								<0.001	<0.001	<0.001	<0.001	<0.001	<0.001	<0.001
	8N	0.784 ± 0.016	0.719 ± 0.015	0.754 ± 0.012	0.789 ± 0.010	10.352 ± 1.435	***	x			**		***	***	-
							<0.001		0.941	1	0.008	0.861	<0.001	<0.001
Ct.Ar/Tt.Ar	0N	39.691 ± 0.437	33.846 ± 0.544	32.899 ± 0.507	33.319 ± 0.456	-1.350 ± 0.923	x	***	***	***	***	***	***	***	-
[%]								<0.001	<0.001	<0.001	<0.001	<0.001	<0.001	<0.001
	8N	39.412 ± 0.669	34.560 ± 0.528	35.412 ± 0.444	36.651 ± 0.357	6.388 ± 1.185	***	x			***		***	***	-
							<0.001		0.997	1	<0.001	0.876	<0.001	<0.001
Ct.BS/BV [1/mm]	0N	10.299 ± 0.137	12.007 ± 0.211	12.140 ± 0.201	11.859 ± 0.159	-0.991 ± 0.925	x	***		***	***	***	***	***	-
								<0.001	0.079	<0.001	<0.001	<0.001	<0.001	<0.001
	8N	10.402 ± 0.225	11.741 ± 0.200	11.319 ± 0.170	10.804 ± 0.134	-7.654 ± 1.063	***	x		***	*			***	-
							<0.001		0.486	<0.001	0.011	1	1	<0.001
Ct.Th	0N	147.375 ± 1.513	138.136 ± 1.626	134.676 ± 1.629	135.171 ± 1.463	-2.078 ± 0.571	x	***	***		***	***	***	***	-
[μm]								<0.001	<0.001	1	<0.001	<0.001	<0.001	<0.001
	8N	147.041 ± 2.279	140.147 ± 1.750	141.499 ± 1.610	145.254 ± 1.362	3.810 ± 0.829	***	x		***				***	-
							<0.001		0.892	<0.001	0.076	1	0.181	<0.001
full Strength [N]	0N	40.461 ± 0.948	30.545 ± 0.962	31.360 ± 0.863	33.541 ± 0.715	11.041 ± 1.994	x	***	***	***	***	***	***	***	-
								<0.001	<0.001	<0.001	<0.001	<0.001	<0.001	<0.001
	8N	39.320 ± 1.494	32.444 ± 0.871	39.392 ± 0.726	43.815 ± 0.594	36.657 ± 2.946	***	x					***	***	-
							<0.001		0.595	0.53	1	0.519	<0.001	<0.001
full SED [kPa]	0N	0.926 ± 0.029	1.387 ± 0.087	1.368 ± 0.072	1.245 ± 0.049	-7.748 ± 2.248	x	***	***	***	***	***	***	***	-
								<0.001	<0.001	<0.001	<0.001	<0.001	<0.001	<0.001
	8N	4.085 ± 0.372	4.929 ± 0.202	3.860 ± 0.112	3.320 ± 0.074	-30.863 ± 1.943	***	x					***	***	-
							<0.001		0.856	0.723	0.996	0.296	<0.001	<0.001
full eff	0N	311.044 ± 4.443	365.964 ± 8.493	368.154 ± 8.102	355.648 ± 6.220	-2.478 ± 0.914	x	***	***	***	***	***	***	***	-
[με]								<0.001	<0.001	<0.001	<0.001	<0.001	<0.001	<0.001
	8N	629.025 ± 14.398	699.091 ± 13.042	632.674 ± 8.494	592.658 ± 6.395	-14.792 ± 1.083	***	x					***	***	-
							<0.001		0.695	0.479	0.996	0.273	<0.001	<0.001
BIS (0N: n=9; 8N: n=9)
Tt.Ar	0N	0.765 ± 0.023	0.691 ± 0.023	0.725 ± 0.018	0.738 ± 0.018	7.178 ± 1.296	***		x		**		***	***	-
[mm2]							<0.001	0.941		0.994	0.003	0.42	<0.001	<0.001
	8N	0.818 ± 0.020	0.727 ± 0.012	0.781 ± 0.011	0.815 ± 0.011	12.051 ± 0.579	***					x	***	***
							<0.001	0.861	0.42	0.866	0.603		<0.001	<0.001	0.221
Ct.Ar/Tt.Ar	0N	37.553 ± 0.705	33.151 ± 0.803	34.010 ± 0.609	34.627 ± 0.562	4.640 ± 1.113	***		x		**		***	***	-
[%]							<0.001	0.997		0.999	0.002	0.697	<0.001	<0.001
	8N	38.966 ± 0.890	33.675 ± 0.616	35.157 ± 0.579	36.279 ± 0.592	7.769 ± 0.481	***					x	***	***
							<0.001	0.876	0.697	0.949	0.262		<0.001	<0.001	0.094
Ct.BS/BV [1/mm]	0N	10.714 ± 0.230	12.065 ± 0.343	11.748 ± 0.255	11.553 ± 0.218	-4.017 ± 1.282			x	***	***			***	-
							0.079	0.486		<0.001	<0.001	0.925	0.561	<0.001
	8N	10.232 ± 0.286	11.630 ± 0.232	11.257 ± 0.250	10.854 ± 0.240	-6.697 ± 0.451	***			***	*	x		***
							<0.001	1	0.925	<0.001	0.022		0.998	<0.001	0.133
Ct.Th	0N	140.764 ± 2.272	135.074 ± 2.399	136.251 ± 1.431	137.167 ± 1.609	1.655 ± 0.880	***		x	**	*		*	***	-
[μm]							<0.001	0.892		0.008	0.014	0.958	0.036	<0.001
	8N	147.476 ± 2.926	139.921 ± 1.724	142.026 ± 1.953	144.650 ± 2.047	3.363 ± 0.299	***			***		x		***	I*
							<0.001	1	0.958	<0.001	0.261		0.433	<0.001	0.037
Full Strength [N]	0N	39.812 ± 1.909	30.644 ± 1.358	36.288 ± 0.857	38.908 ± 0.800	28.138 ± 3.668	***		x			*	***	***	-
							<0.001	0.595		1	0.824	0.043	<0.001	<0.001
	8N	43.277 ± 1.518	32.238 ± 0.850	41.043 ± 0.898	46.341 ± 1.114	43.917 ± 1.870	***		*	*		x	***	***
							<0.001	0.519	0.043	0.032	0.726		<0.001	<0.001	0.195
Full SED	0N	0.984 ± 0.066	1.370 ± 0.097	1.095 ± 0.047	1.002 ± 0.038	-25.369 ± 2.774	***		x				***	***	-
[kPa]							<0.001	0.856		1	0.65	0.052	<0.001	<0.001
	8N	3.369 ± 0.187	4.774 ± 0.204	3.528 ± 0.125	3.005 ± 0.114	-36.924 ± 0.864	***			*		x	*	***	I*
							<0.001	0.296	0.052	0.026	0.905		0.036	<0.001	0.023
Full eff	0N	321.049 ± 10.620	369.008 ± 12.270	337.400 ± 7.380	324.857 ± 6.547	-11.628 ± 1.380	***		x			*	***	***	-
[με]							<0.001	0.695		1	0.487	0.023	<0.001	<0.001
	8N	597.436 ± 14.782	689.779 ± 12.362	608.455 ± 9.457	566.119 ± 9.505	-17.906 ± 0.438	***		*	**		x	**	***	I*
							<0.001	0.273	0.023	0.009	0.893		0.002	<0.001	0.02
PTH (0N: n=10; 8N: n=9)
Tt.Ar	0N	0.804 ± 0.013	0.662 ± 0.013	0.682 ± 0.011	0.739 ± 0.013	11.826 ± 1.881	***			x	*		***	***	-
[mm2]							<0.001	1	0.994		0.028	0.866	<0.001	<0.001
	8N	0.833 ± 0.033	0.714 ± 0.022	0.789 ± 0.018	0.885 ± 0.021	24.255 ± 2.152	***	***	***	***		***	x	***
							<0.001	<0.001	<0.001	<0.001	0.103	<0.001		<0.001	0.242
Ct.Ar/Tt.Ar	0N	42.335 ± 0.929	33.494 ± 0.908	33.730 ± 0.705	36.115 ± 0.691	8.132 ± 1.694	***			x	*		***	***	-
[%]							<0.001	1	0.999		0.01	0.949	<0.001	<0.001
	8N	42.568 ± 1.192	34.894 ± 0.967	37.733 ± 0.853	41.565 ± 0.973	19.310 ± 1.651	***	***	***	***		***	x	**
							<0.001	<0.001	<0.001	<0.001	0.058	<0.001		0.005	0.198
Ct.BS/BV [1/mm]	0N	9.778 ± 0.207	12.278 ± 0.267	13.043 ± 0.248	12.840 ± 0.272	4.720 ± 1.754	***	***	***	x	***	***	***	***	-
							<0.001	<0.001	<0.001		<0.001	<0.001	<0.001	<0.001
	8N	9.600 ± 0.419	12.006 ± 0.230	11.595 ± 0.169	10.972 ± 0.164	-8.509 ± 1.020	***			***			x	***	I*
							<0.001	1	0.561	<0.001	0.14	0.998		<0.001	0.01
Ct.Th	0N	154.496 ± 2.629	136.411 ± 2.520	132.155 ± 1.894	134.166 ± 2.007	-1.537 ± 1.109		***	**	x	***	***	***	***	-
[μm]							1	<0.001	0.008		<0.001	<0.001	<0.001	<0.001
	8N	157.820 ± 5.308	141.347 ± 3.669	144.761 ± 2.963	150.293 ± 2.699	6.526 ± 1.264	***		*	***			x	***
							<0.001	0.181	0.036	<0.001	1	0.433		<0.001	0.259
Full Strength [N]	0N	42.623 ± 0.877	30.240 ± 1.049	34.705 ± 0.752	39.581 ± 0.838	31.813 ± 3.609	***			x		*	***	***	-
							<0.001	0.53	1		0.795	0.032	<0.001	<0.001
	8N	44.699 ± 1.587	32.872 ± 1.042	45.930 ± 0.831	53.723 ± 0.879	64.505 ± 4.979	***	***	***	***	***	***	x	*
							<0.001	<0.001	<0.001	<0.001	<0.001	<0.001		0.027	0.297
Full SED [kPa]	0N	0.832 ± 0.030	1.374 ± 0.083	1.164 ± 0.044	0.959 ± 0.036	-29.069 ± 2.878	***			x		*	***	***	-
							<0.001	0.723	1		0.516	0.026	<0.001	<0.001
	8N	3.152 ± 0.247	4.709 ± 0.265	3.058 ± 0.110	2.406 ± 0.082	-48.096 ± 2.249	***	***	***	***	***	*	x
							<0.001	<0.001	<0.001	<0.001	<0.001	0.036		0.385	0.42
Full eff	0N	295.311 ± 5.349	367.309 ± 9.223	345.724 ± 6.331	316.393 ± 5.798	-13.639 ± 1.487	***			x		**	***	***	-
[με]							<0.001	0.479	1		0.324	0.009	<0.001	<0.001
	8N	572.588 ± 21.462	684.048 ± 18.123	570.847 ± 10.029	510.037 ± 8.700	-25.182 ± 1.561	***	***	***	***	***	**	x
							<0.001	<0.001	<0.001	<0.001	<0.001	0.002		0.112	0.781
SclAB (0N: n=9; 8N: n=8)
Tt.Ar	0N	0.782 ± 0.023	0.658 ± 0.015	0.703 ± 0.014	0.779 ± 0.011	18.645 ± 1.355	***	**	**	*	x			***	-
[mm2]							<0.001	0.008	0.003	0.028		0.603	0.103	<0.001
	8N	0.824 ± 0.027	0.658 ± 0.024	0.774 ± 0.022	0.881 ± 0.026	34.375 ± 2.824	***	***	***	***	***	***	***	x	S*
							<0.001	<0.001	<0.001	<0.001	<0.001	<0.001	<0.001		0.034
Ct.Ar/Tt.Ar	0N	42.157 ± 1.502	34.044 ± 0.972	35.565 ± 0.975	38.893 ± 0.900	14.461 ± 1.580	***	***	**	*	x			***	-
[%]							<0.001	<0.001	0.002	0.01		0.262	0.058	<0.001
	8N	43.400 ± 1.082	33.324 ± 1.467	37.466 ± 1.290	41.798 ± 1.506	25.845 ± 1.852	***	***	***	***	***	***	**	x
							<0.001	<0.001	<0.001	<0.001	<0.001	<0.001	0.005		0.191
Ct.BS/BV [1/mm]	0N	9.836 ± 0.394	12.183 ± 0.351	11.627 ± 0.282	10.322 ± 0.194	-14.931 ± 1.937	***	*	***	***	x	*		***	-
							<0.001	0.011	<0.001	<0.001		0.022	0.14	<0.001
	8N	9.677 ± 0.315	12.657 ± 0.632	11.352 ± 0.646	9.819 ± 0.679	-22.764 ± 1.593	***	***	***	***	***	***	***	x
							<0.001	<0.001	<0.001	<0.001	<0.001	<0.001	<0.001		0.641
Ct.Th	0N	155.554 ± 5.396	137.670 ± 3.588	139.594 ± 3.126	148.587 ± 2.708	8.170 ± 1.617	***		*	***	x			***	-
[μm]							<0.001	0.076	0.014	<0.001		0.261	1	<0.001
	8N	158.253 ± 4.356	136.541 ± 4.262	145.251 ± 4.391	159.885 ± 5.154	17.105 ± 1.448	***	***	***	***	***	***	***	x
							<0.001	<0.001	<0.001	<0.001	<0.001	<0.001	<0.001		0.131
Full Strength [N]	0N	40.739 ± 1.673	29.305 ± 0.663	34.671 ± 1.123	41.160 ± 1.033	40.547 ± 2.331	***				x		***	***	-
							<0.001	1	0.824	0.795		0.726	<0.001	<0.001
	8N	45.012 ± 1.838	29.215 ± 1.573	42.882 ± 1.414	52.445 ± 1.272	82.593 ± 8.998	***	***	***	***	***	***	*	x	S*
							<0.001	<0.001	<0.001	<0.001	<0.001	<0.001	0.027		0.026
Full SED [kPa]	0N	0.908 ± 0.059	1.424 ± 0.055	1.164 ± 0.057	0.899 ± 0.030	-36.580 ± 1.702	***				x		***	***	-
							<0.001	0.996	0.65	0.516		0.905	<0.001	<0.001
	8N	3.159 ± 0.190	5.730 ± 0.466	3.341 ± 0.134	2.467 ± 0.099	-55.681 ± 2.691	***	***	***	***	***	***		x
							<0.001	<0.001	<0.001	<0.001	<0.001	<0.001	0.385		0.448
Full eff	0N	306.378 ± 8.987	374.404 ± 6.860	344.760 ± 7.367	307.143 ± 4.588	-17.873 ± 1.068	***				x		***	***	-
[με]							<0.001	0.996	0.487	0.324		0.893	<0.001	<0.001
	8N	577.451 ± 16.650	738.907 ± 20.446	591.704 ± 11.876	514.655 ± 11.210	-30.134 ± 1.686	***	***	***	***	***	***		x
							<0.001	<0.001	<0.001	<0.001	<0.001	<0.001	0.112		0.99

## Sheet: Supplementary Dataset S.5
Readout	N	w20-22	w22-24	%-change between w20-22 and w22-24 [%]	o	o	o	o	o	●	●	●	Synergy	Synergy
													w20-22	w22-24
VEH (0N: n=25; 8N: n=26)
BFR [%/d]	0N	1.081 ± 0.064	1.300 ± 0.092	29.102 ± 13.091	w20-22	**		*		*	***	***		-
						0.008	0.767	0.035	0.467	0.022	<0.001	<0.001	-
					w22-24							**
						0.998	0.345	0.715	0.256	0.872	0.675	0.001
	8N	1.580 ± 0.079	1.367 ± 0.067	-9.603 ± 5.814	**	w20-22					**	***	-	-
					0.008		0.956	1	0.998	0.996	0.001	<0.001
						w22-24						**
					0.998		0.13	0.939	0.536	0.986	0.915	0.006
BRR [%/d]	0N	2.044 ± 0.116	1.365 ± 0.065	-30.613 ± 3.390	w20-22	***	***	**	***	***	***	***	-	-
						<0.001	<0.001	0.01	<0.001	<0.001	<0.001	<0.001
					w22-24	***	***	***	***	***	***	***
						<0.001	<0.001	<0.001	<0.001	<0.001	<0.001	<0.001
	8N	1.111 ± 0.056	0.730 ± 0.045	-32.952 ± 3.300	***	w20-22					*	**	-	-
					<0.001		0.945	0.052	0.997	0.189	0.019	0.007
					***	w22-24					***	***
					<0.001		0.79	0.374	0.1	0.7	<0.001	<0.001
MAR [μm/d]	0N	1.307 ± 0.038	1.270 ± 0.026	-1.866 ± 2.070	w20-22						*	*	-	-
						0.702	1	0.859	0.952	0.12	0.033	0.046
					w22-24
						0.962	0.242	0.276	0.403	0.94	0.657	1
	8N	1.378 ± 0.025	1.233 ± 0.029	-10.313 ± 1.841		w20-22							-	-
					0.702		0.984	1	0.285	0.778	0.457	0.5
						w22-24
					0.962		0.711	0.77	0.869	0.525	0.976	0.999
MRR [μm/d]	0N	2.090 ± 0.048	1.691 ± 0.039	-18.593 ± 1.820	w20-22	**	***			***	***	**	-	-
						0.01	<0.001	0.99	0.664	<0.001	<0.001	0.001
					w22-24		***			***
						1	<0.001	0.971	1	<0.001	0.902	1
	8N	1.905 ± 0.035	1.716 ± 0.052	-9.932 ± 2.175	**	w20-22	***			***			-	-
					0.01		<0.001	0.554	0.986	<0.001	0.146	0.656
						w22-24	***			***
					1		<0.001	0.877	1	<0.001	0.743	1
MS [%]	0N	35.367 ± 0.953	41.220 ± 1.269	19.303 ± 6.190	w20-22	***	*	***	***	***	***	***	-	-
						<0.001	0.02	<0.001	<0.001	<0.001	<0.001	<0.001
					w22-24	***		***	***	***	***	***
						<0.001	0.999	<0.001	<0.001	<0.001	<0.001	<0.001
	8N	50.426 ± 1.472	56.504 ± 1.328	12.979 ± 2.204	***	w20-22	*				***	***	-	-
					<0.001		0.042	0.991	1	1	<0.001	<0.001
					***	w22-24	***	*	***		***	***
					<0.001		<0.001	0.028	<0.001	0.792	<0.001	<0.001
ES [%]	0N	33.408 ± 0.653	30.602 ± 0.974	-7.816 ± 3.031	w20-22	***			***	*	***	***	-	-
						<0.001	0.958	0.569	<0.001	0.045	<0.001	<0.001
					w22-24	***		***	***		***	***
						<0.001	0.996	<0.001	<0.001	0.105	<0.001	<0.001
	8N	24.911 ± 1.149	22.035 ± 0.894	-10.109 ± 2.446	***	w20-22	**				**	***	-	-
					<0.001		0.009	0.054	1	0.736	0.005	<0.001
					***	w22-24	***	0.717	***		***	***
					<0.001		<0.001		<0.001	0.177	<0.001	<0.001
BIS (0N: n=9; 8N: n=9)
BFR [%/d]	0N	1.375 ± 0.063	0.984 ± 0.083	-27.677 ± 6.537			w20-22				***	***	-	-
					0.767	0.956		0.897	1	0.807	<0.001	<0.001
							w22-24	*	**		*	***
					0.345	0.13		0.034	0.006	0.072	0.032	<0.001
	8N	1.716 ± 0.156	1.493 ± 0.124	-10.502 ± 6.308	*					w20-22		*		I*
					0.022	0.996	0.807	1	0.952		0.085	0.033	0.183	0.018
										w22-24
					0.872	0.986	0.072	1	0.99		1	0.227
BRR [%/d]	0N	0.947 ± 0.120	0.592 ± 0.079	-36.308 ± 5.376	***		w20-22	*					-	-
					<0.001	0.945		0.018	0.8	0.943	0.564	0.346
					***		w22-24					**
					<0.001	0.79		1	0.962	1	0.077	0.009
	8N	0.745 ± 0.108	0.578 ± 0.068	-18.239 ± 7.643	***			***		w20-22			I*	I***
					<0.001	0.189	0.943	<0.001	0.147		0.996	0.954	0.017	<0.001
					***					w22-24		*
					<0.001	0.7	1	1	0.981		0.104	0.013
MAR [μm/d]	0N	1.325 ± 0.025	1.151 ± 0.033	-12.895 ± 2.740			w20-22						-	-
					1.000	0.984		0.987	0.94	0.472	0.239	0.264
							w22-24
					0.242	0.711		1	1	0.072	0.999	0.643
	8N	1.469 ± 0.048	1.328 ± 0.041	-9.312 ± 2.371					*	w20-22				I**
					0.120	0.778	0.472	0.932	0.039		1	1	0.531	0.002
										w22-24
					0.94	0.525	0.072	0.083	0.13		0.253	0.955
MRR [μm/d]	0N	1.262 ± 0.045	1.104 ± 0.045	-12.340 ± 2.781	***	***	w20-22	***	***		***	***	-	-
					<0.001	<0.001		<0.001	<0.001	1	<0.001	<0.001
					***	***	w22-24	***	***		***	***
					<0.001	<0.001		<0.001	<0.001	0.981	<0.001	<0.001
	8N	1.234 ± 0.041	1.195 ± 0.019	-2.511 ± 2.853	***	***		***	***	w20-22	***	***	0.191	0.176
					<0.001	<0.001	1	<0.001	<0.001		<0.001	<0.001
					***	***		***	***	w22-24	**	***
					<0.001	<0.001	0.981	<0.001	<0.001		0.003	<0.001
MS [%]	0N	43.210 ± 1.460	42.389 ± 1.092	-1.195 ± 3.476	*	*	w20-22				***	***	-	-
					0.02	0.042		0.494	0.128	0.373	<0.001	<0.001
						***	w22-24	***	***	**	***	***
					0.999	<0.001		<0.001	<0.001	0.002	<0.001	<0.001
	8N	49.278 ± 1.266	53.222 ± 1.160	8.439 ± 3.108	***					w20-22	***	***	I**
					<0.001	1	0.373	1	0.999		<0.001	<0.001	0.002	0.121
					***		**	**	***	w22-24	***	***
					<0.001	0.792	0.002	0.004	<0.001		<0.001	<0.001
ES [%]	0N	31.464 ± 1.830	29.459 ± 1.287	-5.278 ± 3.625		**	w20-22		*		***	***	-	-
					0.958	0.009		0.999	0.024	0.694	<0.001	<0.001
						***	w22-24	***	***		***	***
					0.996	<0.001		<0.001	<0.001	0.671	<0.001	<0.001
	8N	27.798 ± 1.385	26.123 ± 1.562	-5.820 ± 4.220	*					w20-22	***	***	0.075	0.067
					0.045	0.736	0.694	0.95	0.711		<0.001	<0.001
								*	***	w22-24	***	***
					0.105	0.177	0.671	0.015	<0.001		<0.001	<0.001
PTH (0N: n=10; 8N: n=9)
BFR [%/d]	0N	1.664 ± 0.140	1.526 ± 0.084	-4.375 ± 7.003	*			w20-22			*	*	-	-
					0.035	1	0.897		0.984	1	0.037	0.013
							*	w22-24
					0.715	0.939	0.034		0.997	1	1	0.291
	8N	2.374 ± 0.235	1.543 ± 0.088	-30.211 ± 7.468	***	**	***	*	**		w20-22		0.741	0.635
					<0.001	0.001	<0.001	0.037	0.003	0.085		1
							*				w22-24
					0.675	0.915	0.032	1	0.999	1		0.379
BRR [%/d]	0N	1.537 ± 0.078	0.541 ± 0.048	-64.449 ± 3.282	**		*	w20-22		***	***	***	-	-
					0.01	0.052	0.018		0.547	<0.001	<0.001	<0.001
					***			w22-24				*
					<0.001	0.374	1		0.999	1	0.194	0.028
	8N	0.617 ± 0.049	0.268 ± 0.020	-55.085 ± 4.167	***	*		***	*		w20-22		S*
					<0.001	0.019	0.564	<0.001	0.021	0.996		1	0.026	0.814
					***	***					w22-24
					<0.001	<0.001	0.077	0.194	0.576	0.104		0.991
MAR [μm/d]	0N	1.386 ± 0.035	1.159 ± 0.024	-16.012 ± 2.310				w20-22					-	-
					0.859	1	0.987		0.437	0.932	0.743	0.761
								w22-24
					0.276	0.77	1		1	0.083	1	0.698
	8N	1.498 ± 0.041	1.185 ± 0.025	-20.591 ± 2.008	*				*		w20-22		0.836	0.361
					0.033	0.457	0.239	0.743	0.012	1		1
											w22-24
					0.657	0.976	0.999	1	1	0.253		0.922
MRR [μm/d]	0N	2.033 ± 0.037	1.612 ± 0.029	-20.505 ± 1.824			***	w20-22		***	**		-	-
					0.990	0.554	<0.001		0.993	<0.001	0.006	0.068
							***	w22-24		***
					0.971	0.877	<0.001		0.989	<0.001	1	0.984
	8N	1.719 ± 0.073	1.587 ± 0.069	-6.995 ± 3.963	***		***	**		***	w20-22		0.128	0.727
					<0.001	0.146	<0.001	0.006	0.08	<0.001		0.998
							***			**	w22-24
					0.902	0.743	<0.001	1	0.957	0.003		0.945
MS [%]	0N	48.606 ± 1.410	63.343 ± 1.250	31.128 ± 3.855	***			w20-22			***	***	-	-
					<0.001	0.991	0.494		0.992	1	<0.001	<0.001
					***	*	***	w22-24		**	**	***
					<0.001	0.028	<0.001		0.601	0.004	0.006	<0.001
	8N	64.556 ± 2.224	73.002 ± 1.396	13.822 ± 3.229	***	***	***	***	***	***	w20-22			I**
					<0.001	<0.001	<0.001	<0.001	<0.001	<0.001		1	0.334	0.002
					***	***	***	**		***	w22-24
					<0.001	<0.001	<0.001	0.006	0.557	<0.001		0.274
ES [%]	0N	30.173 ± 1.288	19.512 ± 0.969	-34.805 ± 3.436				w20-22			***	***	-	-
					0.569	0.054	0.999		0.1	0.95	<0.001	<0.001
					***		***	w22-24		*	*	***
					<0.001	0.717	<0.001		0.077	0.015	0.033	<0.001
	8N	18.071 ± 1.458	13.395 ± 0.637	-22.858 ± 5.636	***	**	***	***		***	w20-22		S*
					<0.001	0.005	<0.001	<0.001	0.102	<0.001		0.383	0.028	0.62
					***	***	***	*		***	w22-24
					<0.001	<0.001	<0.001	0.033	1	<0.001		0.053
SclAB (0N: n=9; 8N: n=8)
BFR [%/d]	0N	1.462 ± 0.136	1.639 ± 0.109	20.318 ± 15.922					w20-22		**	***	-	-
					0.467	0.998	1	0.984		0.952	0.003	<0.001
							**		w22-24
					0.256	0.536	0.006	0.997		0.99	0.999	0.731
	8N	2.477 ± 0.351	1.928 ± 0.150	-16.789 ± 6.327	***	***	***	*	***	*		w20-22
					<0.001	<0.001	<0.001	0.013	<0.001	0.033	1		0.525	0.594
					**	**	***					w22-24
					0.001	0.006	<0.001	0.291	0.731	0.227	0.379
BRR [%/d]	0N	1.211 ± 0.081	0.474 ± 0.069	-60.942 ± 4.569	***				w20-22		*	**	-	-
					<0.001	0.997	0.8	0.547		0.147	0.021	0.009
					***				w22-24
					<0.001	0.1	0.962	0.999		0.981	0.576	0.155
	8N	0.545 ± 0.061	0.174 ± 0.034	-67.050 ± 6.237	***	**		***	**			w20-22		S*
					<0.001	0.007	0.346	<0.001	0.009	0.954	1		0.069	0.028
					***	***	**	*		*		w22-24
					<0.001	<0.001	0.009	0.028	0.155	0.013	0.991
MAR [μm/d]	0N	1.242 ± 0.024	1.166 ± 0.031	-5.981 ± 2.605					w20-22	*	*	*	-	-
					0.952	0.285	0.94	0.437		0.039	0.012	0.015
									w22-24
					0.403	0.869	1	1		0.13	1	0.787
	8N	1.499 ± 0.090	1.260 ± 0.063	-15.104 ± 3.318	*				*			w20-22	S*
					0.046	0.5	0.264	0.761	0.015	1	1		0.047	0.07
												w22-24
					1	0.999	0.643	0.698	0.787	0.955	0.922
MRR [μm/d]	0N	1.968 ± 0.031	1.694 ± 0.075	-13.971 ± 3.383			***		w20-22	***			-	-
					0.664	0.986	<0.001	0.993		<0.001	0.08	0.382
							***		w22-24	***
					1	1	<0.001	0.989		<0.001	0.957	1
	8N	1.778 ± 0.049	1.703 ± 0.093	-4.080 ± 5.144	**		***			***		w20-22	0.845	0.97
					0.001	0.656	<0.001	0.068	0.382	<0.001	0.998
							***			***		w22-24
					1	1	<0.001	0.984	1	<0.001	0.945
MS [%]	0N	50.789 ± 2.387	68.026 ± 1.861	35.700 ± 5.946	***				w20-22		***	***	-	-
					<0.001	1	0.128	0.992		0.999	<0.001	<0.001
					***	***	***		w22-24	***		**
					<0.001	<0.001	<0.001	0.601		<0.001	0.557	0.001
	8N	65.647 ± 1.951	79.382 ± 1.799	21.229 ± 2.148	***	***	***	***	***	***		w20-22		I**
					<0.001	<0.001	<0.001	<0.001	<0.001	<0.001	1		0.222	0.005
					***	***	***	***	**	***		w22-24
					<0.001	<0.001	<0.001	<0.001	0.001	<0.001	0.274
ES [%]	0N	24.190 ± 1.589	13.979 ± 1.099	-41.486 ± 3.476	***		*		w20-22			***	-	-
					<0.001	1	0.024	0.1		0.711	0.102	<0.001
					***	***	***		w22-24	***		*
					<0.001	<0.001	<0.001	0.077		<0.001	1	0.023
	8N	13.231 ± 1.197	7.259 ± 0.929	-43.256 ± 8.665	***	***	***	***	***	***		w20-22	S**	S***
					<0.001	<0.001	<0.001	<0.001	<0.001	<0.001	0.383		0.005	<0.001
					***	***	***	***	*	***		w22-24
					<0.001	<0.001	<0.001	<0.001	0.023	<0.001	0.053

## Sheet: Supplementary Dataset S.6
Group	Week	F [kPa]	Q [kPa]	R [kPa]		|F-Q| [%]		|Q-R| [%]	p-value (F vs. Q)	p-value (Q vs. R)
VEH 0N	20-22	3.219 ± 0.270	2.882 ± 0.216	2.453 ± 0.157		-9.466 ± 1.079		-13.912 ± 1.149	***	***
									<0.001	<0.001
	22-24	3.182 ± 0.178	2.820 ± 0.146	2.430 ± 0.140		-10.818 ± 1.105		-14.064 ± 1.245	***	***
									<0.001	<0.001
VEH 8N	20-22	11.007 ± 0.474	9.575 ± 0.362	7.649 ± 0.349		-12.358 ± 1.499		-20.396 ± 1.563	***	***
									<0.001	<0.001
	22-24	8.184 ± 0.240	7.433 ± 0.211	6.107 ± 0.224		-9.008 ± 0.944		-17.932 ± 1.761	***	***
									<0.001	<0.001
BIS 0N	20-22	2.962 ± 0.203	2.765 ± 0.176	2.269 ± 0.143		-6.275 ± 1.429		-17.742 ± 2.013	*	*
									0.012	0.012
	22-24	2.282 ± 0.077	2.143 ± 0.082	1.663 ± 0.066		-6.176 ± 1.235		-21.962 ± 2.789	*	*
									0.023	0.012
BIS 8N	20-22	10.552 ± 0.469	9.836 ± 0.433	8.268 ± 0.552		-6.640 ± 1.729		-16.333 ± 3.029	*	*
									0.023	0.012
	22-24	7.409 ± 0.265	7.066 ± 0.311	5.998 ± 0.407		-4.542 ± 2.560		-15.696 ± 2.612	n.s.	*
									0.75	0.012
PTH 0N	20-22	3.142 ± 0.257	2.841 ± 0.210	2.291 ± 0.186		-9.022 ± 1.643		-19.408 ± 1.848	*	**
									0.012	0.006
	22-24	2.353 ± 0.100	2.162 ± 0.092	1.854 ± 0.071		-8.051 ± 1.232		-14.092 ± 1.161	**	**
									0.006	0.006
PTH 8N	20-22	10.192 ± 0.672	8.341 ± 0.481	6.661 ± 0.501		-17.642 ± 2.301		-20.566 ± 1.610	*	*
									0.012	0.012
	22-24	5.835 ± 0.199	5.435 ± 0.157	4.469 ± 0.175		-6.673 ± 1.225		-17.568 ± 3.207	*	*
									0.012	0.023
SclAB 0N	20-22	3.185 ± 0.213	2.654 ± 0.172	2.246 ± 0.145		-16.350 ± 2.545		-15.293 ± 1.466	*	*
									0.012	0.012
	22-24	2.333 ± 0.148	2.069 ± 0.128	1.799 ± 0.152		-11.208 ± 0.866		-13.966 ± 3.199	*	*
									0.012	0.023
SclAB 8N	20-22	13.647 ± 1.477	11.073 ± 1.173	8.818 ± 1.399		-18.578 ± 1.754		-22.010 ± 4.365	*	*
									0.023	0.023
	22-24	6.971 ± 0.380	6.032 ± 0.296	4.487 ± 0.248		-12.978 ± 2.650		-25.266 ± 3.306	*	*
									0.023	0.023

## Sheet: Supplementary Dataset S.7
Readout	N	w20-22	w22-24	%-change between w20-22 and w22-24 [%]	o	o	o	o	o	●	●	●	Synergy	Synergy
													w20-22	w22-24
VEH (0N: n=25; 8N: n=26)
y0 (level of formation at SED=0)	0N	0.297 ± 0.004	0.291 ± 0.005	-1.974 ± 1.475	w20-22	*			*		***	***	-	-
						0.02	0.997	0.721	0.014	0.999	<0.001	<0.001
					w22-24	**			**		*	***
						0.003	1	0.92	0.002	0.991	0.029	<0.001
	8N	0.269 ± 0.007	0.251 ± 0.009	-6.011 ± 2.847	*	w20-22	*						-	-
					0.02		0.042	0.984	0.959	0.056	0.518	0.157
					**	w22-24				**
					0.003		0.051	0.637	0.907	0.007	1	0.181
a (maximum increase in formation)	0N	0.170 ± 0.036	0.182 ± 0.031	-9.563 ± 73.721	w20-22						**		-	-
						0.774	0.998	1	0.996	0.838	0.005	0.965
					w22-24
						1	1	1	0.977	1	0.767	0.302
	8N	0.251 ± 0.038	0.166 ± 0.022	4.991 ± 17.610		w20-22							-	-
					0.774		1	0.748	1	0.179	0.119	1
						w22-24
					1		1	1	0.921	1	0.605	0.187
b (sensitivity of response)	0N	0.035 ± 0.006	0.044 ± 0.007	182.258 ± 85.085	w20-22								-	-
						0.889	1	0.956	0.971	1	0.992	0.276
					w22-24	*
						0.028	1	1	0.172	0.999	0.887	0.997
	8N	0.048 ± 0.008	0.084 ± 0.009	378.359 ± 131.954		w20-22							-	-
					0.889		0.955	1	1	0.898	1	0.831
					*	w22-24
					0.028		0.221	0.299	1	0.076	0.963	0.76
y0+a (plateau at high mechanical strains)	0N	0.467 ± 0.035	0.473 ± 0.031	8.536 ± 7.584	w20-22						*		-	-
						0.97	0.994	0.997	1	0.874	0.039	1
					w22-24
						0.942	1	1	1	1	0.984	0.918
	8N	0.520 ± 0.038	0.417 ± 0.020	-11.339 ± 6.734		w20-22							-	-
					0.970		1	0.821	0.999	0.421	0.222	1
						w22-24
					0.942		0.985	0.998	0.976	0.999	0.652	0.457
BIS (0N: n=9; 8N: n=9)
y0	0N	0.305 ± 0.003	0.293 ± 0.007	-3.918 ± 1.831		*	w20-22		*		**	***	-	-
					0.997	0.042		0.54	0.016	1	0.001	<0.001
							w22-24		*			***
					1	0.051		0.94	0.012	0.999	0.09	<0.001
	8N	0.304 ± 0.010	0.302 ± 0.011	-0.043 ± 4.188					*	w20-22	**	***		I*
					0.999	0.056	1	0.601	0.021		0.002	<0.001	0.124	0.02
						**			**	w22-24	*	***
					0.991	0.007	0.999	0.682	0.002		0.021	<0.001
a	0N	0.218 ± 0.065	0.184 ± 0.061	77.465 ± 69.861			w20-22						-	-
					0.998	1		0.984	1	0.665	0.156	1
							w22-24
					1	1		1	0.994	1	0.908	0.553
	8N	0.066 ± 0.056	0.151 ± 0.047	-326.699 ± 212.075						w20-22	***		0.206	0.683
					0.838	0.179	0.665	0.988	0.64		<0.001	0.468
										w22-24
					1	1	1	1	0.932		0.699	0.303
b	0N	0.033 ± 0.009	0.042 ± 0.014	658.509 ± 610.023			w20-22						-	-
					1	0.955		0.971	0.98	1	0.993	0.433
							w22-24
					1	0.221		1	0.362	1	0.942	0.998
	8N	0.030 ± 0.011	0.035 ± 0.013	164.000 ± 138.631						w20-22				S*
					1	0.898	1	0.936	0.952		0.98	0.339	0.444	0.015
										w22-24
					0.999	0.076	1	0.999	0.175		0.785	0.97
y0+a	0N	0.523 ± 0.067	0.478 ± 0.061	5.029 ± 19.776			w20-22						-	-
					0.994	1		0.92	0.999	0.644	0.498	1
							w22-24
					1	0.985		1	1	1	0.997	0.976
	8N	0.370 ± 0.049	0.453 ± 0.047	145.241 ± 137.128						w20-22	**		I**
					0.874	0.421	0.644	0.999	0.918		0.007	0.897	0.007	0.682
										w22-24
					1	0.999	1	1	1		0.973	0.905
PTH (0N: n=10; 8N: n=9)
y0	0N	0.279 ± 0.007	0.275 ± 0.008	-1.031 ± 3.629				w20-22					-	-
					0.721	0.984	0.54		0.716	0.601	0.26	0.701
								w22-24				*
					0.92	0.637	0.94		0.204	0.682	0.636	0.012
	8N	0.246 ± 0.009	0.246 ± 0.010	0.629 ± 4.501	***		**			**	w20-22		0.6	0.631
					0.001	0.518	0.001	0.26	0.996	0.002		0.998
					*					*	w22-24
					0.029	1	0.09	0.636	0.996	0.021		0.612
a	0N	0.140 ± 0.022	0.185 ± 0.043	41.451 ± 27.850				w20-22			*		-	-
					1	0.748	0.984		0.98	0.988	0.011	0.918
								w22-24
					1	1	1		0.993	1	0.897	0.524
	8N	0.449 ± 0.111	0.288 ± 0.101	-2.790 ± 38.514	**			*		***	w20-22		0.119	0.36
					0.005	0.119	0.156	0.011	0.169	<0.001		0.354
											w22-24
					0.767	0.605	0.908	0.897	1	0.699		0.998
b	0N	0.050 ± 0.008	0.046 ± 0.010	-3.976 ± 23.171				w20-22					-	-
					0.956	1	0.971		1	0.936	1	0.944
								w22-24
					1	0.299	1		0.455	0.999	0.977	1
	8N	0.046 ± 0.016	0.066 ± 0.013	456.616 ± 263.598							w20-22		0.152	0.399
					0.992	1	0.993	1	1	0.98		0.891
											w22-24
					0.887	0.963	0.942	0.977	0.966	0.785		1
y0+a	0N	0.419 ± 0.020	0.459 ± 0.043	8.605 ± 6.560				w20-22			*		-	-
					0.997	0.821	0.92		0.997	0.999	0.031	0.994
								w22-24
					1	0.998	1		1	1	0.981	0.921
	8N	0.695 ± 0.115	0.534 ± 0.100	-9.314 ± 19.146	*			*		**	w20-22		0.101	0.22
					0.039	0.222	0.498	0.031	0.204	0.007		0.285
											w22-24
					0.984	0.652	0.997	0.981	0.998	0.973		1
SclAB (0N: n=9; 8N: n=8)
y0	0N	0.256 ± 0.012	0.234 ± 0.015	-8.253 ± 4.550	*		*		w20-22	*			-	-
					0.014	0.959	0.016	0.716		0.021	0.996	0.886
					**		*		w22-24	**
					0.002	0.907	0.012	0.204		0.002	0.996	0.95
	8N	0.237 ± 0.016	0.215 ± 0.018	-6.395 ± 10.024	***		***			***		w20-22	0.819	0.45
					<0.001	0.157	<0.001	0.071	0.886	<0.001	0.998
					***		***	*		***		w22-24
					<0.001	0.181	<0.001	0.012	0.95	<0.001	0.6122
a	0N	0.221 ± 0.036	0.248 ± 0.067	22.782 ± 32.467					w20-22				-	-
					0.996	1	1	0.98		0.64	0.169	1
									w22-24
					0.977	0.921	0.994	0.993		0.932	1	0.945
	8N	0.249 ± 0.038	0.345 ± 0.081	54.781 ± 35.118								w20-22	0.47	0.258
					0.965	1	1	0.918	1	0.468	0.354
												w22-24
					0.302	0.187	0.553	0.524	0.945	0.303	0.998
b	0N	0.049 ± 0.012	0.087 ± 0.022	102.185 ± 51.133					w20-22				-	-
					0.971	1	0.98	1		0.952	1	0.942
									w22-24
					0.172	1	0.362	0.455		0.175	0.966	0.814
	8N	0.069 ± 0.018	0.056 ± 0.013	47.010 ± 58.956								w20-22		I*
					0.276	0.831	0.433	0.944	0.942	0.339	0.891		0.882	0.032
												w22-24
					0.997	0.76	0.998	1	0.814	0.97	1
y0+a	0N	0.478 ± 0.033	0.483 ± 0.070	2.365 ± 13.366					w20-22				-	-
					1	0.999	0.999	0.997		0.918	0.204	1
									w22-24
					1	0.976	1	1		1	0.998	0.983
	8N	0.486 ± 0.034	0.560 ± 0.083	21.002 ± 22.630								w20-22	0.676	0.107
					1	1	1	0.994	1	0.897	0.285
												w22-24
					0.918	0.457	0.976	0.921	0.983	0.905	1

## Sheet: Supplementary Dataset S.8
Readout	N	w20-22	w22-24	%-change between w20-22 and w22-24 [%]	o	o	o	o	o	●	●	●	Synergy	Synergy
													w20-22	w22-24
VEH (0N: n=25; 8N: n=26)
minR (saturation level of resorption; plateau at high mechanical strains)	0N	0.266 ± 0.003	0.261 ± 0.004	-1.845 ± 1.304	w20-22	*					**		-	-
						0.02	0.977	0.997	0.74	0.549	0.002	0.07
					w22-24							***
						0.474	0.867	1	0.786	0.999	0.625	<0.001
	8N	0.233 ± 0.006	0.245 ± 0.005	7.366 ± 5.030	*	w20-22							-	-
					0.02		0.804	0.579	0.989	0.999	0.738	0.999
						w22-24						*
					0.474		1	0.622	1	0.49	1	0.016
a (magnitude of response)	0N	0.200 ± 0.010	0.208 ± 0.011	6.873 ± 6.119	w20-22	**					**	***	-	-
						0.002	0.999	0.596	0.067	1	0.006	<0.001
					w22-24	***			*		*	***
						<0.001	0.968	0.988	0.012	1	0.029	<0.001
	8N	0.274 ± 0.014	0.304 ± 0.015	15.330 ± 6.368	**	w20-22	*			*			-	-
					0.002		0.015	0.928	1	0.037	0.988	0.159
					***	w22-24				*		*
					<0.001		0.204	0.105	1	0.018	1	0.013
b (sensitivity of decay)	0N	0.144 ± 0.006	0.145 ± 0.008	6.571 ± 7.975	w20-22								-	-
						0.91	0.712	1	1	0.407	0.332	0.491
					w22-24
						0.988	0.917	0.884	0.997	1	0.667	1
	8N	0.130 ± 0.008	0.157 ± 0.012	832.154 ± 820.041		w20-22							-	-
					0.91		0.995	1	0.978	0.924	0.878	0.088
						w22-24
					0.988		0.571	0.491	1	1	0.269	0.999
y0+a (peak resorption under zero mechanical loading)	0N	0.467 ± 0.008	0.469 ± 0.009	0.897 ± 2.038	w20-22							***	-	-
						0.126	0.896	0.639	0.174	0.783	0.495	<0.001
					w22-24	***			**		*	***
						<0.001	0.999	0.898	0.005	1	0.024	<0.001
	8N	0.507 ± 0.013	0.548 ± 0.012	9.476 ± 3.470		w20-22	*			*			-	-
					0.126		0.03	1	0.998	0.014	1	0.11
					***	w22-24	*			*
					<0.001		0.033	0.13	1	0.018	1	0.107
BIS (0N: n=9; 8N: n=9)
minR	0N	0.253 ± 0.009	0.246 ± 0.008	-2.098 ± 4.855			w20-22						-	-
					0.977	0.804		1	0.999	0.994	0.183	0.682
							w22-24
					0.867	1		0.86	1	0.766	1	0.071
	8N	0.241 ± 0.022	0.267 ± 0.009	26.748 ± 24.035						w20-22				I*
					0.549	0.999	0.994	0.968	1		0.629	0.979	0.692	0.027
										w22-24		***
					0.999	0.49	0.766	1	0.684		0.542	<0.001
a	0N	0.186 ± 0.016	0.236 ± 0.018	30.103 ± 9.802		*	w20-22				*	***	-	-
					0.999	0.015		0.505	0.078	1	0.012	<0.001
							w22-24					***
					0.968	0.204		1	0.421	0.994	0.577	<0.001
	8N	0.194 ± 0.031	0.211 ± 0.022	27.676 ± 17.435		*				w20-22	*	***	I*	I**
					1	0.037	1	0.673	0.141		0.025	<0.001	0.024	0.004
						*				w22-24		***
					1	0.018	0.994	0.998	0.088		0.154	<0.001
b	0N	0.119 ± 0.014	0.121 ± 0.008	22.051 ± 22.906			w20-22						-	-
					0.712	0.995		0.965	0.848	1	1	0.065
							w22-24
					0.917	0.571		1	0.761	0.864	1	0.975
	8N	0.112 ± 0.016	0.153 ± 0.022	156.850 ± 136.350						w20-22		*	0.807	0.589
					0.407	0.924	1	0.834	0.624		1	0.023
										w22-24
					1	1	0.864	0.83	1		0.632	1
y0+a	0N	0.440 ± 0.013	0.482 ± 0.010	10.034 ± 2.672		*	w20-22		*			***	-	-
					0.896	0.03		0.189	0.037	1	0.131	<0.001
						*	w22-24					***
	8N	0.435 ± 0.019	0.477 ± 0.017	10.423 ± 2.529		*			*	w20-22		***		I**
					0.783	0.014	1	0.121	0.021		0.082	<0.001	0.127	0.004
						*				w22-24		***
					1	0.018	1	0.996	0.093		0.237	<0.001
PTH (0N: n=10; 8N: n=9)
minR	0N	0.257 ± 0.006	0.264 ± 0.007	3.684 ± 5.304				w20-22					-	-
					0.997	0.579	1		0.993	0.968	0.09	0.497
								w22-24				***
					1	0.622	0.86		0.792	1	0.658	<0.001
	8N	0.212 ± 0.019	0.241 ± 0.014	34.784 ± 30.913	**						w20-22		0.277	0.578
					0.002	0.738	0.183	0.09	0.468	0.629		0.994
											w22-24
					0.625	1	1	0.658	1	0.542		0.159
a	0N	0.245 ± 0.014	0.231 ± 0.016	-0.844 ± 11.363				w20-22				*	-	-
					0.596	0.928	0.505		0.969	0.673	0.682	0.039
								w22-24				***
					0.988	0.105	1		0.294	0.998	0.437	<0.001
	8N	0.296 ± 0.017	0.297 ± 0.027	0.065 ± 8.468	**		*			*	w20-22		0.49	0.381
					0.006	0.988	0.012	0.682	0.998	0.025		0.809
					*						w22-24	*
					0.029	1	0.577	0.437	1	0.154		0.043
b	0N	0.137 ± 0.012	0.121 ± 0.007	-2.950 ± 14.099				w20-22					-	-
					1.000	1	0.965		1	0.834	0.778	0.454
								w22-24
					0.884	0.491	1		0.714	0.83	1	0.966
	8N	0.110 ± 0.017	0.112 ± 0.010	43.069 ± 41.462							w20-22	*	0.765	0.326
					0.332	0.878	1	0.778	0.554	1		0.017
											w22-24
					0.667	0.269	1	1	0.498	0.632		0.864
y0+a	0N	0.502 ± 0.013	0.495 ± 0.011	-0.762 ± 3.604				w20-22					-	-
					0.639	1	0.189		0.995	0.121	1	0.172
								w22-24				***
					0.898	0.13	0.999		0.348	0.996	0.63	<0.001
	8N	0.508 ± 0.017	0.538 ± 0.017	6.339 ± 3.056							w20-22		0.273	0.218
					0.495	1	0.131	1	1	0.082		0.302
					*						w22-24
					0.024	1	0.325	0.63	1	0.237		0.128
SclAB (0N: n=9; 8N: n=8)
minR	0N	0.245 ± 0.005	0.244 ± 0.011	-0.269 ± 4.322					w20-22				-	-
					0.740	0.989	0.999	0.993		1	0.468	0.932
									w22-24
					0.786	1	1	0.792		0.684	1	0.099
	8N	0.225 ± 0.014	0.204 ± 0.016	-7.877 ± 6.875								w20-22	0.717	0.074
					0.070	0.999	0.682	0.497	0.932	0.979	0.994
					***	*		***		***		w22-24
					<0.001	0.016	0.071	<0.001	0.099	<0.001	0.159
a	0N	0.276 ± 0.018	0.305 ± 0.034	8.845 ± 8.983					w20-22				-	-
					0.067	1	0.078	0.969		0.141	0.998	0.4
					*				w22-24
					0.012	1	0.421	0.294		0.088	1	0.079
	8N	0.343 ± 0.036	0.404 ± 0.021	29.009 ± 17.894	***		***	*		***		w20-22	0.512	0.839
					<0.001	0.159	<0.001	0.039	0.4	<0.001	0.809
					***	*	***	***		***	*	w22-24
					<0.001	0.013	<0.001	<0.001	0.079	<0.001	0.043
b	0N	0.144 ± 0.008	0.158 ± 0.015	10.653 ± 10.903					w20-22				-	-
					1	0.978	0.848	1		0.624	0.554	0.734
									w22-24
					0.997	1	0.761	0.714		1	0.498	0.999
	8N	0.175 ± 0.011	0.145 ± 0.019	-14.499 ± 11.321						*	*	w20-22	0.184	0.311
					0.491	0.088	0.065	0.454	0.734	0.023	0.017
												w22-24
					1	0.999	0.975	0.966	0.999	1	0.864
y0+a	0N	0.520 ± 0.015	0.549 ± 0.027	5.211 ± 3.311			*		w20-22	*			-	-
					0.174	0.998	0.037	0.995		0.021	1	0.604
					**				w22-24
					0.005	1	0.139	0.348		0.093	1	0.299
	8N	0.568 ± 0.026	0.609 ± 0.014	9.076 ± 6.230	***		***			***		w20-22	0.854	0.502
					<0.001	0.11	<0.001	0.172	0.604	<0.001	0.302
					***		***	***		***		w22-24
					<0.001	0.107	<0.001	<0.001	0.299	<0.001	0.128

## Sheet: Supplementary Dataset S.9
Readout	N	w20-22	w22-24	%-change between w20-22 and w22-24 [%]	o	o	o	o	o	●	●	●	Synergy	Synergy
													w20-22	w22-24
VEH (0N: n=25; 8N: n=26)
FSL	0N	-0.110 ± 0.030	0.089 ± 0.035	-179.946 ± 55.587	w20-22	***	***	***	***	***	***	***	-	-
						<0.001	<0.001	<0.001	<0.001	<0.001	<0.001	<0.001
					w22-24	***		***	***	***	***	***
						<0.001	0.836	<0.001	<0.001	<0.001	<0.001	<0.001
	8N	0.268 ± 0.039	0.326 ± 0.030	39.760 ± 246.153	***	w20-22					***	***	-	-
					<0.001		0.854	0.828	0.999	0.918	<0.001	<0.001
					***	w22-24					**	***
					<0.001		0.067	0.826	0.138	0.968	0.003	<0.001
RSL	0N	-1.564 ± 0.183	-0.905 ± 0.143	-13.991 ± 21.592	w20-22		***			***	***	*	-	-
						0.134	<0.001	0.326	0.373	<0.001	<0.001	0.01
					w22-24		**	***	*	**	***	***
						0.999	0.01	<0.001	0.03	0.003	<0.001	<0.001
	8N	-0.971 ± 0.200	-0.810 ± 0.126	39.272 ± 32.069		w20-22				*	***		-	-
					0.134		0.096	1	1	0.046	<0.001	0.633
						w22-24	*	***		*	**	***
					0.999		0.035	<0.001	0.092	0.012	0.002	<0.001
RmT	0N	593.596 ± 20.800	347.749 ± 39.075	-37.136 ± 8.389	w20-22		***	**	*	***	***	***	-	-
						0.158	<0.001	0.002	0.011	<0.001	<0.001	<0.001
					w22-24		***	***	***	***	***	***
						0.084	<0.001	<0.001	<0.001	<0.001	<0.001	<0.001
	8N	441.163 ± 59.165	231.863 ± 33.763	-32.738 ± 11.718		w20-22				***	*	**	-	-
					0.158		0.138	0.373	0.675	<0.001	0.039	0.003
						w22-24			*	*	**	*
					0.084		0.112	0.068	0.027	0.029	0.009	0.012
BIS (0N: n=9; 8N: n=9)
FSL	0N	0.175 ± 0.051	0.166 ± 0.029	-136.028 ± 75.652	***		w20-22				***	***	-	-
					<0.001	0.854		1	0.997	0.38	<0.001	<0.001
							w22-24	**	***	*	***	***
					0.836	0.067		0.008	<0.001	0.04	<0.001	<0.001
	8N	0.349 ± 0.050	0.374 ± 0.026	471.955 ± 478.813	***					w20-22		**	I*
					<0.001	0.918	0.38	0.347	0.81		0.056	0.005	0.033	0.715
					***		*			w22-24		***
					<0.001	0.986	0.04	1	0.818		0.176	<0.001
RSL	0N	-0.109 ± 0.066	-0.109 ± 0.075	-82.421 ± 97.152	***		w20-22						-	-
					<0.001	0.096		0.36	0.396	1	0.928	0.994
					**	*	w22-24
					0.01	0.035		0.985	1	1	0.995	0.466
	8N	-0.023 ± 0.138	-0.031 ± 0.048	111.987 ± 247.604	***	*				w20-22			0.245	0.945
					<0.001	0.096	0.36	0.396	1		0.928	0.994
					**	*				w22-24
					0.003	0.012	1	0.999	0.999		1	0.657
RmT	0N	225.688 ± 75.307	78.277 ± 29.808	44.450 ± 71.449	***		w20-22						-	-
					<0.001	0.138		1	0.993	0.749	1	0.941
					***		w22-24
					<0.001	0.112		1	1	1	0.996	0.995
	8N	69.615 ± 26.501	50.264 ± 14.667	13.477 ± 26.845	***	***				w20-22			0.971	0.246
					<0.001	<0.001	0.749	0.397	0.254		0.932	1
					***	*				w22-24
					<0.001	0.029	1	1	1		1	1
PTH (0N: n=10; 8N: n=9)
FSL	0N	0.176 ± 0.045	0.401 ± 0.029	123.157 ± 90.690	***			w20-22			***	***	-	-
					<0.001	0.828	1		0.997	0.347	<0.001	<0.001
					***		**	w22-24				***
					<0.001	0.826	0.008		0.959	1	0.354	<0.001
	8N	0.594 ± 0.062	0.542 ± 0.033	-3.173 ± 8.406	***	***	***	***	***		w20-22		0.641	0.207
					<0.001	<0.001	<0.001	<0.001	<0.001	0.056		0.985
					***	**	***				w22-24
					<0.001	0.003	<0.001	0.354	0.955	0.176		0.101
RSL	0N	-0.902 ± 0.189	0.125 ± 0.080	-140.371 ± 26.161				w20-22			*		-	-
					0.326	1	0.36		1	0.233	0.019	0.884
					***	***		w22-24
					<0.001	<0.001	0.985		0.927	0.999	1	0.928
	8N	0.336 ± 0.192	0.089 ± 0.165	162.411 ± 219.057	***	***		*	*		w20-22		0.131	0.656
					<0.001	<0.001	0.928	0.019	0.025	0.977		0.519
					***	**					w22-24
					<0.001	0.002	0.995	1	0.966	1		0.893
RmT	0N	273.237 ± 43.684	73.302 ± 48.799	-69.398 ± 20.353	**			w20-22					-	-
					0.002	0.373	1		1	0.397	0.984	0.704
					***			w22-24
					<0.001	0.068	1		1	1	0.997	0.997
	8N	186.112 ± 99.819	29.098 ± 5.321	-32.602 ± 23.431	***	*					w20-22		0.564	0.33
					<0.001	0.039	1	0.984	0.929	0.932		0.994
					***	**					w22-24
					<0.001	0.009	0.996	0.997	1	1		1
SclAB (0N: n=9; 8N: n=8)
FSL	0N	0.230 ± 0.048	0.470 ± 0.043	-141.051 ± 252.882	***				w20-22		***	***	-	-
					<0.001	0.999	0.997	0.997		0.81	<0.001	<0.001
					***		***		w22-24			**
					<0.001	0.138	<0.001	0.959		0.818	0.955	0.004
	8N	0.669 ± 0.071	0.732 ± 0.048	16.268 ± 10.997	***	***	***	***	***	**		w20-22	0.508	0.734
					<0.001	<0.001	<0.001	<0.001	<0.001	0.005	0.985
					***	***	***	***	**	***		w22-24
					<0.001	<0.001	<0.001	<0.001	0.004	<0.001	0.101
RSL	0N	-0.900 ± 0.112	-0.188 ± 0.208	-62.023 ± 31.429					w20-22		*		-	-
					0.373	1	0.396	1		0.264	0.025	0.898
					*				w22-24
					0.03	0.092	1	0.927		0.999	0.966	0.293
	8N	-0.406 ± 0.296	0.446 ± 0.182	-36.460 ± 82.623	*							w20-22	0.824	0.095
					0.01	0.633	0.994	0.884	0.898	0.972	0.519
					***	***						w22-24
					<0.001	<0.001	0.466	0.928	0.293	0.657	0.893
RmT	0N	303.569 ± 56.004	48.737 ± 18.175	-84.419 ± 3.720	*				w20-22				-	-
					0.011	0.675	0.993	1		0.254	0.929	0.53
					***	*			w22-24
					<0.001	0.027	1	1		1	1	1
	8N	108.929 ± 28.828	25.493 ± 3.914	-64.168 ± 8.188	***	**						w20-22	0.716	0.233
					<0.001	0.003	0.941	0.704	0.53	1	0.994
					***	*						w22-24
					<0.001	0.012	0.995	0.997	1	1	1
