# Supplementary material for: Combined physical and pharmacological anabolic osteoporosis therapies increase bone response and mechanoregulation in female mice
Source: Nat Commun. 2026 Mar 10;17:3759. doi: 10.1038/s41467-026-70309-2 (PMC13106859; doi:10.1038/s41467-026-70309-2)
Supplement: Supplementary file 5 — Source data files [file 41467_2026_70309_MOESM5_ESM.xlsx]

## Sheet: 1B
Sample	week	tx	group	BV.TV
c_bis_0n_il_z3m1_m2	20	bis	0n	12.46
c_bis_0n_il_z3m1_m4	24	bis	0n	14.1672
c_bis_0n_il_z3m5_m2	20	bis	0n	13.5123
c_bis_0n_il_z3m5_m4	24	bis	0n	14.5213
c_bis_0n_il_z4m1_m2	20	bis	0n	13.2551
c_bis_0n_il_z4m1_m4	24	bis	0n	14.3523
c_bis_0n_il_z4m3_m2	20	bis	0n	15.2866
c_bis_0n_il_z4m3_m4	24	bis	0n	16.0205
c_bis_0n_il_z6m1_m2	20	bis	0n	14.2239
c_bis_0n_il_z6m1_m4	24	bis	0n	14.9847
c_bis_0n_il_z6m3_m2	20	bis	0n	13.1349
c_bis_0n_il_z6m3_m4	24	bis	0n	15.5114
c_bis_0n_il_z8m1_m2	20	bis	0n	11.4262
c_bis_0n_il_z8m1_m4	24	bis	0n	14.3095
c_bis_0n_il_z8m3_m2	20	bis	0n	12.3972
c_bis_0n_il_z8m3_m4	24	bis	0n	15.7062
c_bis_0n_il_z8m4_m2	20	bis	0n	12.3755
c_bis_0n_il_z8m4_m4	24	bis	0n	14.9024
c_veh_0n_il_z1m1_m2	20	veh	0n	11.3198
c_veh_0n_il_z1m1_m4	24	veh	0n	10.0563
c_veh_0n_il_z1m5_m2	20	veh	0n	13.3641
c_veh_0n_il_z1m5_m4	24	veh	0n	12.5567
c_veh_0n_il_z2m2_m2	20	veh	0n	13.8036
c_veh_0n_il_z2m2_m4	24	veh	0n	12.1204
c_veh_0n_il_z2m3_m2	20	veh	0n	14.8206
c_veh_0n_il_z2m3_m4	24	veh	0n	13.8086
c_veh_0n_il_z5m2_m2	20	veh	0n	14.9211
c_veh_0n_il_z5m2_m4	24	veh	0n	10.9444
c_veh_0n_il_z7m1_m2	20	veh	0n	10.5514
c_veh_0n_il_z7m1_m4	24	veh	0n	9.72681
c_veh_0n_il_z7m3_m2	20	veh	0n	16.0388
c_veh_0n_il_z7m3_m4	24	veh	0n	12.0737
c_veh_0n_il_z7m4_m2	20	veh	0n	14.2522
c_veh_0n_il_z7m4_m4	24	veh	0n	11.1809
c_veh_0n_il_z7m5_m2	20	veh	0n	9.48001
c_veh_0n_il_z7m5_m4	24	veh	0n	8.75955
c_veh_8n_il_z1m4_m2	20	veh	8n	12.509
c_veh_8n_il_z1m4_m4	24	veh	8n	13.6169
c_veh_8n_il_z2m1_m2	20	veh	8n	13.6627
c_veh_8n_il_z2m1_m4	24	veh	8n	15.2403
c_veh_8n_il_z2m4_m2	20	veh	8n	12.6194
c_veh_8n_il_z2m4_m4	24	veh	8n	14.1628
c_veh_8n_il_z2m5_m2	20	veh	8n	11.4472
c_veh_8n_il_z2m5_m4	24	veh	8n	13.7275
c_veh_8n_il_z5m1_m2	20	veh	8n	17.1574
c_veh_8n_il_z5m1_m4	24	veh	8n	16.6527
c_veh_8n_il_z5m5_m2	20	veh	8n	13.8528
c_veh_8n_il_z5m5_m4	24	veh	8n	17.9048
c_veh_8n_il_z7m2_m2	20	veh	8n	15.429
c_veh_8n_il_z7m2_m4	24	veh	8n	16.6408
c_veh_0n_il_p2m3_m2	20	veh	0n	14.4386
c_veh_0n_il_p2m3_m4	24	veh	0n	14.2924
c_veh_0n_il_p2m4_m2	20	veh	0n	14.6546
c_veh_0n_il_p2m4_m4	24	veh	0n	13.3609
c_veh_0n_il_p2m5_m2	20	veh	0n	16.2212
c_veh_0n_il_p2m5_m4	24	veh	0n	14.2248
c_veh_0n_il_p3m4_m2	20	veh	0n	12.4592
c_veh_0n_il_p3m4_m4	24	veh	0n	11.7858
c_veh_0n_il_p6m1_m2	20	veh	0n	13.4155
c_veh_0n_il_p6m1_m4	24	veh	0n	12.8893
c_veh_0n_il_p6m3_m2	20	veh	0n	14.1255
c_veh_0n_il_p6m3_m4	24	veh	0n	13.9466
c_veh_0n_il_p6m4_m2	20	veh	0n	14.195
c_veh_0n_il_p6m4_m4	24	veh	0n	13.0238
c_veh_0n_il_p7m3_m2	20	veh	0n	14.1196
c_veh_0n_il_p7m3_m4	24	veh	0n	13.5757
c_veh_8n_il_p2m1_m2	20	veh	8n	12.4593
c_veh_8n_il_p2m1_m4	24	veh	8n	16.8894
c_veh_8n_il_p2m2_m2	20	veh	8n	13.7426
c_veh_8n_il_p2m2_m4	24	veh	8n	15.6712
c_veh_8n_il_p3m1_m2	20	veh	8n	15.7208
c_veh_8n_il_p3m1_m4	24	veh	8n	18.1733
c_veh_8n_il_p3m3_m2	20	veh	8n	14.1772
c_veh_8n_il_p3m3_m4	24	veh	8n	17.7512
c_veh_8n_il_p3m5_m2	20	veh	8n	13.5763
c_veh_8n_il_p3m5_m4	24	veh	8n	16.8684
c_veh_8n_il_p6m2_m2	20	veh	8n	13.6123
c_veh_8n_il_p6m2_m4	24	veh	8n	16.1756
c_veh_8n_il_p7m1_m2	20	veh	8n	15.3182
c_veh_8n_il_p7m1_m4	24	veh	8n	16.9207
c_veh_8n_il_p7m2_m2	20	veh	8n	16.6316
c_veh_8n_il_p7m2_m4	24	veh	8n	18.177
c_veh_8n_il_p7m5_m2	20	veh	8n	17.1877
c_veh_8n_il_p7m5_m4	24	veh	8n	18.4509
pth_ovx_el_p40_0n_01_m2	20	pth	0n	15.9026
pth_ovx_el_p40_0n_01_m4	24	pth	0n	17.1947
pth_ovx_el_p40_0n_02_m2	20	pth	0n	17.9616
pth_ovx_el_p40_0n_02_m4	24	pth	0n	19.6571
pth_ovx_el_p40_0n_03_m2	20	pth	0n	13.7469
pth_ovx_el_p40_0n_03_m4	24	pth	0n	18.0951
pth_ovx_el_p40_0n_04_m2	20	pth	0n	20.1467
pth_ovx_el_p40_0n_04_m4	24	pth	0n	23.7133
pth_ovx_el_p40_0n_05_m2	20	pth	0n	16.8681
pth_ovx_el_p40_0n_05_m4	24	pth	0n	19.405
pth_ovx_el_p40_0n_06_m2	20	pth	0n	14.0276
pth_ovx_el_p40_0n_06_m4	24	pth	0n	19.029
pth_ovx_el_p40_0n_07_m2	20	pth	0n	15.2058
pth_ovx_el_p40_0n_07_m4	24	pth	0n	18.037
pth_ovx_el_p40_0n_08_m2	20	pth	0n	15.1739
pth_ovx_el_p40_0n_08_m4	24	pth	0n	19.1005
pth_ovx_el_p40_0n_09_m2	20	pth	0n	15.2062
pth_ovx_el_p40_0n_09_m4	24	pth	0n	18.8273
pth_ovx_el_p40_0n_10_m2	20	pth	0n	12.7658
pth_ovx_el_p40_0n_10_m4	24	pth	0n	17.2794
sost_ovx_el_ascl_0n_02_m_02	20	asc	0n	13.6338
sost_ovx_el_ascl_0n_02_m_04	24	asc	0n	16.0883
sost_ovx_el_ascl_0n_03_m_02	20	asc	0n	17.7941
sost_ovx_el_ascl_0n_03_m_04	24	asc	0n	21.8038
sost_ovx_el_ascl_0n_04_m_02	20	asc	0n	14.2353
sost_ovx_el_ascl_0n_04_m_04	24	asc	0n	19.6044
sost_ovx_el_ascl_0n_05_m_02	20	asc	0n	18.2801
sost_ovx_el_ascl_0n_05_m_04	24	asc	0n	19.0229
sost_ovx_el_ascl_0n_06_m_02	20	asc	0n	14.4827
sost_ovx_el_ascl_0n_06_m_04	24	asc	0n	18.2147
sost_ovx_el_ascl_0n_07_m_02	20	asc	0n	11.1947
sost_ovx_el_ascl_0n_07_m_04	24	asc	0n	16.5042
sost_ovx_el_ascl_0n_08_m_02	20	asc	0n	16.636
sost_ovx_el_ascl_0n_08_m_04	24	asc	0n	19.9087
sost_ovx_el_ascl_0n_09_m_02	20	asc	0n	13.6914
sost_ovx_el_ascl_0n_09_m_04	24	asc	0n	16.3657
sost_ovx_el_ascl_0n_10_m_02	20	asc	0n	17.7067
sost_ovx_el_ascl_0n_10_m_04	24	asc	0n	23.5932
sost_ovx_el_co_0n_01_m_02	20	veh	0n	18.9584
sost_ovx_el_co_0n_01_m_04	24	veh	0n	15.6929
sost_ovx_el_co_0n_03_m_02	20	veh	0n	16.1902
sost_ovx_el_co_0n_03_m_04	24	veh	0n	15.4487
sost_ovx_el_co_0n_04_m_02	20	veh	0n	16.0214
sost_ovx_el_co_0n_04_m_04	24	veh	0n	16.449
sost_ovx_el_co_0n_05_m_02	20	veh	0n	14.532
sost_ovx_el_co_0n_05_m_04	24	veh	0n	13.8472
sost_ovx_el_co_0n_06_m_02	20	veh	0n	18.0755
sost_ovx_el_co_0n_06_m_04	24	veh	0n	14.254
sost_ovx_el_co_0n_07_m_02	20	veh	0n	13.585
sost_ovx_el_co_0n_07_m_04	24	veh	0n	11.4479
sost_ovx_el_co_0n_08_m_02	20	veh	0n	13.2491
sost_ovx_el_co_0n_08_m_04	24	veh	0n	12.4087
sost_ovx_el_co_0n_10_m_02	20	veh	0n	15.1813
sost_ovx_el_co_0n_10_m_04	24	veh	0n	12.9352
sost_ovx_el_co_8n_01_m_02	20	veh	8n	14.518
sost_ovx_el_co_8n_01_m_04	24	veh	8n	16.8788
sost_ovx_el_co_8n_02_m_02	20	veh	8n	15.3236
sost_ovx_el_co_8n_02_m_04	24	veh	8n	17.9327
sost_ovx_el_co_8n_03_m_02	20	veh	8n	14.9572
sost_ovx_el_co_8n_03_m_04	24	veh	8n	17.2956
sost_ovx_el_co_8n_04_m_02	20	veh	8n	15.2775
sost_ovx_el_co_8n_04_m_04	24	veh	8n	18.3199
sost_ovx_el_co_8n_05_m_02	20	veh	8n	17.4716
sost_ovx_el_co_8n_05_m_04	24	veh	8n	17.1648
sost_ovx_el_co_8n_06_m_02	20	veh	8n	14.7429
sost_ovx_el_co_8n_06_m_04	24	veh	8n	19.133
sost_ovx_el_co_8n_07_m_02	20	veh	8n	14.8878
sost_ovx_el_co_8n_07_m_04	24	veh	8n	19.9214
sost_ovx_el_co_8n_08_m_02	20	veh	8n	16.7582
sost_ovx_el_co_8n_08_m_04	24	veh	8n	18.6626
sost_ovx_el_co_8n_09_m_02	20	veh	8n	14.3464
sost_ovx_el_co_8n_09_m_04	24	veh	8n	18.0873
sost_ovx_el_co_8n_10_m_02	20	veh	8n	14.5928
sost_ovx_el_co_8n_10_m_04	24	veh	8n	20.9487

## Sheet: 1C
Sample	week	tx	group	Tb.Th
c_bis_0n_il_z3m1_m2	20	bis	0n	0.067073
c_bis_0n_il_z3m1_m4	24	bis	0n	0.070318
c_bis_0n_il_z3m5_m2	20	bis	0n	0.062111
c_bis_0n_il_z3m5_m4	24	bis	0n	0.06347
c_bis_0n_il_z4m1_m2	20	bis	0n	0.061482
c_bis_0n_il_z4m1_m4	24	bis	0n	0.063218
c_bis_0n_il_z4m3_m2	20	bis	0n	0.066471
c_bis_0n_il_z4m3_m4	24	bis	0n	0.066327
c_bis_0n_il_z6m1_m2	20	bis	0n	0.062035
c_bis_0n_il_z6m1_m4	24	bis	0n	0.062131
c_bis_0n_il_z6m3_m2	20	bis	0n	0.065402
c_bis_0n_il_z6m3_m4	24	bis	0n	0.070275
c_bis_0n_il_z8m1_m2	20	bis	0n	0.0605
c_bis_0n_il_z8m1_m4	24	bis	0n	0.064203
c_bis_0n_il_z8m3_m2	20	bis	0n	0.0634
c_bis_0n_il_z8m3_m4	24	bis	0n	0.070918
c_bis_0n_il_z8m4_m2	20	bis	0n	0.062531
c_bis_0n_il_z8m4_m4	24	bis	0n	0.067704
c_veh_0n_il_z1m1_m2	20	veh	0n	0.062097
c_veh_0n_il_z1m1_m4	24	veh	0n	0.063307
c_veh_0n_il_z1m5_m2	20	veh	0n	0.067249
c_veh_0n_il_z1m5_m4	24	veh	0n	0.070653
c_veh_0n_il_z2m2_m2	20	veh	0n	0.063662
c_veh_0n_il_z2m2_m4	24	veh	0n	0.061211
c_veh_0n_il_z2m3_m2	20	veh	0n	0.066669
c_veh_0n_il_z2m3_m4	24	veh	0n	0.067221
c_veh_0n_il_z5m2_m2	20	veh	0n	0.070066
c_veh_0n_il_z5m2_m4	24	veh	0n	0.0645
c_veh_0n_il_z7m1_m2	20	veh	0n	0.061453
c_veh_0n_il_z7m1_m4	24	veh	0n	0.062572
c_veh_0n_il_z7m3_m2	20	veh	0n	0.068388
c_veh_0n_il_z7m3_m4	24	veh	0n	0.064888
c_veh_0n_il_z7m4_m2	20	veh	0n	0.064875
c_veh_0n_il_z7m4_m4	24	veh	0n	0.06371
c_veh_0n_il_z7m5_m2	20	veh	0n	0.056625
c_veh_0n_il_z7m5_m4	24	veh	0n	0.061009
c_veh_8n_il_z1m4_m2	20	veh	8n	0.06729
c_veh_8n_il_z1m4_m4	24	veh	8n	0.078516
c_veh_8n_il_z2m1_m2	20	veh	8n	0.068172
c_veh_8n_il_z2m1_m4	24	veh	8n	0.079046
c_veh_8n_il_z2m4_m2	20	veh	8n	0.067674
c_veh_8n_il_z2m4_m4	24	veh	8n	0.08033
c_veh_8n_il_z2m5_m2	20	veh	8n	0.062396
c_veh_8n_il_z2m5_m4	24	veh	8n	0.075829
c_veh_8n_il_z5m1_m2	20	veh	8n	0.074053
c_veh_8n_il_z5m1_m4	24	veh	8n	0.080685
c_veh_8n_il_z5m5_m2	20	veh	8n	0.066516
c_veh_8n_il_z5m5_m4	24	veh	8n	0.083911
c_veh_8n_il_z7m2_m2	20	veh	8n	0.066961
c_veh_8n_il_z7m2_m4	24	veh	8n	0.076045
c_veh_0n_il_p2m3_m2	20	veh	0n	0.068387
c_veh_0n_il_p2m3_m4	24	veh	0n	0.069478
c_veh_0n_il_p2m4_m2	20	veh	0n	0.065182
c_veh_0n_il_p2m4_m4	24	veh	0n	0.067786
c_veh_0n_il_p2m5_m2	20	veh	0n	0.066474
c_veh_0n_il_p2m5_m4	24	veh	0n	0.065942
c_veh_0n_il_p3m4_m2	20	veh	0n	0.063662
c_veh_0n_il_p3m4_m4	24	veh	0n	0.065124
c_veh_0n_il_p6m1_m2	20	veh	0n	0.070078
c_veh_0n_il_p6m1_m4	24	veh	0n	0.073055
c_veh_0n_il_p6m3_m2	20	veh	0n	0.065876
c_veh_0n_il_p6m3_m4	24	veh	0n	0.065528
c_veh_0n_il_p6m4_m2	20	veh	0n	0.06812
c_veh_0n_il_p6m4_m4	24	veh	0n	0.0663
c_veh_0n_il_p7m3_m2	20	veh	0n	0.069318
c_veh_0n_il_p7m3_m4	24	veh	0n	0.070467
c_veh_8n_il_p2m1_m2	20	veh	8n	0.062209
c_veh_8n_il_p2m1_m4	24	veh	8n	0.07814
c_veh_8n_il_p2m2_m2	20	veh	8n	0.068594
c_veh_8n_il_p2m2_m4	24	veh	8n	0.082826
c_veh_8n_il_p3m1_m2	20	veh	8n	0.066667
c_veh_8n_il_p3m1_m4	24	veh	8n	0.081533
c_veh_8n_il_p3m3_m2	20	veh	8n	0.06384
c_veh_8n_il_p3m3_m4	24	veh	8n	0.077964
c_veh_8n_il_p3m5_m2	20	veh	8n	0.071645
c_veh_8n_il_p3m5_m4	24	veh	8n	0.084299
c_veh_8n_il_p6m2_m2	20	veh	8n	0.068048
c_veh_8n_il_p6m2_m4	24	veh	8n	0.080901
c_veh_8n_il_p7m1_m2	20	veh	8n	0.066965
c_veh_8n_il_p7m1_m4	24	veh	8n	0.0766
c_veh_8n_il_p7m2_m2	20	veh	8n	0.067387
c_veh_8n_il_p7m2_m4	24	veh	8n	0.074722
c_veh_8n_il_p7m5_m2	20	veh	8n	0.071592
c_veh_8n_il_p7m5_m4	24	veh	8n	0.078063
pth_ovx_el_p40_0n_01_m2	20	pth	0n	0.066725
pth_ovx_el_p40_0n_01_m4	24	pth	0n	0.069187
pth_ovx_el_p40_0n_02_m2	20	pth	0n	0.069389
pth_ovx_el_p40_0n_02_m4	24	pth	0n	0.070991
pth_ovx_el_p40_0n_03_m2	20	pth	0n	0.058393
pth_ovx_el_p40_0n_03_m4	24	pth	0n	0.066984
pth_ovx_el_p40_0n_04_m2	20	pth	0n	0.069574
pth_ovx_el_p40_0n_04_m4	24	pth	0n	0.077529
pth_ovx_el_p40_0n_05_m2	20	pth	0n	0.068065
pth_ovx_el_p40_0n_05_m4	24	pth	0n	0.077185
pth_ovx_el_p40_0n_06_m2	20	pth	0n	0.064247
pth_ovx_el_p40_0n_06_m4	24	pth	0n	0.071547
pth_ovx_el_p40_0n_07_m2	20	pth	0n	0.065207
pth_ovx_el_p40_0n_07_m4	24	pth	0n	0.074424
pth_ovx_el_p40_0n_08_m2	20	pth	0n	0.061506
pth_ovx_el_p40_0n_08_m4	24	pth	0n	0.070196
pth_ovx_el_p40_0n_09_m2	20	pth	0n	0.063712
pth_ovx_el_p40_0n_09_m4	24	pth	0n	0.073398
pth_ovx_el_p40_0n_10_m2	20	pth	0n	0.058574
pth_ovx_el_p40_0n_10_m4	24	pth	0n	0.067603
sost_ovx_el_ascl_0n_02_m_02	20	asc	0n	0.063897
sost_ovx_el_ascl_0n_02_m_04	24	asc	0n	0.076278
sost_ovx_el_ascl_0n_03_m_02	20	asc	0n	0.068445
sost_ovx_el_ascl_0n_03_m_04	24	asc	0n	0.085093
sost_ovx_el_ascl_0n_04_m_02	20	asc	0n	0.060718
sost_ovx_el_ascl_0n_04_m_04	24	asc	0n	0.077755
sost_ovx_el_ascl_0n_05_m_02	20	asc	0n	0.06862
sost_ovx_el_ascl_0n_05_m_04	24	asc	0n	0.079179
sost_ovx_el_ascl_0n_06_m_02	20	asc	0n	0.065293
sost_ovx_el_ascl_0n_06_m_04	24	asc	0n	0.081771
sost_ovx_el_ascl_0n_07_m_02	20	asc	0n	0.054922
sost_ovx_el_ascl_0n_07_m_04	24	asc	0n	0.076603
sost_ovx_el_ascl_0n_08_m_02	20	asc	0n	0.06044
sost_ovx_el_ascl_0n_08_m_04	24	asc	0n	0.074688
sost_ovx_el_ascl_0n_09_m_02	20	asc	0n	0.066924
sost_ovx_el_ascl_0n_09_m_04	24	asc	0n	0.081465
sost_ovx_el_ascl_0n_10_m_02	20	asc	0n	0.066593
sost_ovx_el_ascl_0n_10_m_04	24	asc	0n	0.086741
sost_ovx_el_co_0n_01_m_02	20	veh	0n	0.067713
sost_ovx_el_co_0n_01_m_04	24	veh	0n	0.064243
sost_ovx_el_co_0n_03_m_02	20	veh	0n	0.066688
sost_ovx_el_co_0n_03_m_04	24	veh	0n	0.067009
sost_ovx_el_co_0n_04_m_02	20	veh	0n	0.063608
sost_ovx_el_co_0n_04_m_04	24	veh	0n	0.069891
sost_ovx_el_co_0n_05_m_02	20	veh	0n	0.060036
sost_ovx_el_co_0n_05_m_04	24	veh	0n	0.064566
sost_ovx_el_co_0n_06_m_02	20	veh	0n	0.064727
sost_ovx_el_co_0n_06_m_04	24	veh	0n	0.062219
sost_ovx_el_co_0n_07_m_02	20	veh	0n	0.060643
sost_ovx_el_co_0n_07_m_04	24	veh	0n	0.05848
sost_ovx_el_co_0n_08_m_02	20	veh	0n	0.062438
sost_ovx_el_co_0n_08_m_04	24	veh	0n	0.062554
sost_ovx_el_co_0n_10_m_02	20	veh	0n	0.061073
sost_ovx_el_co_0n_10_m_04	24	veh	0n	0.059715
sost_ovx_el_co_8n_01_m_02	20	veh	8n	0.05974
sost_ovx_el_co_8n_01_m_04	24	veh	8n	0.071862
sost_ovx_el_co_8n_02_m_02	20	veh	8n	0.068336
sost_ovx_el_co_8n_02_m_04	24	veh	8n	0.080879
sost_ovx_el_co_8n_03_m_02	20	veh	8n	0.070239
sost_ovx_el_co_8n_03_m_04	24	veh	8n	0.086002
sost_ovx_el_co_8n_04_m_02	20	veh	8n	0.067553
sost_ovx_el_co_8n_04_m_04	24	veh	8n	0.085794
sost_ovx_el_co_8n_05_m_02	20	veh	8n	0.074939
sost_ovx_el_co_8n_05_m_04	24	veh	8n	0.081364
sost_ovx_el_co_8n_06_m_02	20	veh	8n	0.067284
sost_ovx_el_co_8n_06_m_04	24	veh	8n	0.088963
sost_ovx_el_co_8n_07_m_02	20	veh	8n	0.061334
sost_ovx_el_co_8n_07_m_04	24	veh	8n	0.08177
sost_ovx_el_co_8n_08_m_02	20	veh	8n	0.062806
sost_ovx_el_co_8n_08_m_04	24	veh	8n	0.072964
sost_ovx_el_co_8n_09_m_02	20	veh	8n	0.063914
sost_ovx_el_co_8n_09_m_04	24	veh	8n	0.083474
sost_ovx_el_co_8n_10_m_02	20	veh	8n	0.063597
sost_ovx_el_co_8n_10_m_04	24	veh	8n	0.091327

## Sheet: 1D
Sample	week	tx	group	Tb.N
c_bis_0n_il_z3m1_m2	20	bis	0n	2.5115
c_bis_0n_il_z3m1_m4	24	bis	0n	2.46481
c_bis_0n_il_z3m5_m2	20	bis	0n	2.75373
c_bis_0n_il_z3m5_m4	24	bis	0n	2.92973
c_bis_0n_il_z4m1_m2	20	bis	0n	3.02027
c_bis_0n_il_z4m1_m4	24	bis	0n	3.0722
c_bis_0n_il_z4m3_m2	20	bis	0n	3.21352
c_bis_0n_il_z4m3_m4	24	bis	0n	3.19902
c_bis_0n_il_z6m1_m2	20	bis	0n	3.28943
c_bis_0n_il_z6m1_m4	24	bis	0n	3.23466
c_bis_0n_il_z6m3_m2	20	bis	0n	2.68708
c_bis_0n_il_z6m3_m4	24	bis	0n	2.78116
c_bis_0n_il_z8m1_m2	20	bis	0n	2.92545
c_bis_0n_il_z8m1_m4	24	bis	0n	2.94921
c_bis_0n_il_z8m3_m2	20	bis	0n	2.68015
c_bis_0n_il_z8m3_m4	24	bis	0n	2.76983
c_bis_0n_il_z8m4_m2	20	bis	0n	3.01689
c_bis_0n_il_z8m4_m4	24	bis	0n	2.95749
c_veh_0n_il_z1m1_m2	20	veh	0n	2.58417
c_veh_0n_il_z1m1_m4	24	veh	0n	2.37457
c_veh_0n_il_z1m5_m2	20	veh	0n	2.63463
c_veh_0n_il_z1m5_m4	24	veh	0n	2.36687
c_veh_0n_il_z2m2_m2	20	veh	0n	2.95754
c_veh_0n_il_z2m2_m4	24	veh	0n	2.90727
c_veh_0n_il_z2m3_m2	20	veh	0n	2.94037
c_veh_0n_il_z2m3_m4	24	veh	0n	2.71586
c_veh_0n_il_z5m2_m2	20	veh	0n	2.81613
c_veh_0n_il_z5m2_m4	24	veh	0n	2.57813
c_veh_0n_il_z7m1_m2	20	veh	0n	2.64647
c_veh_0n_il_z7m1_m4	24	veh	0n	2.24046
c_veh_0n_il_z7m3_m2	20	veh	0n	3.15667
c_veh_0n_il_z7m3_m4	24	veh	0n	2.62147
c_veh_0n_il_z7m4_m2	20	veh	0n	2.97273
c_veh_0n_il_z7m4_m4	24	veh	0n	2.69484
c_veh_0n_il_z7m5_m2	20	veh	0n	2.60866
c_veh_0n_il_z7m5_m4	24	veh	0n	2.23631
c_veh_8n_il_z1m4_m2	20	veh	8n	2.55615
c_veh_8n_il_z1m4_m4	24	veh	8n	2.35056
c_veh_8n_il_z2m1_m2	20	veh	8n	2.90932
c_veh_8n_il_z2m1_m4	24	veh	8n	2.83434
c_veh_8n_il_z2m4_m2	20	veh	8n	2.6457
c_veh_8n_il_z2m4_m4	24	veh	8n	2.4716
c_veh_8n_il_z2m5_m2	20	veh	8n	2.54159
c_veh_8n_il_z2m5_m4	24	veh	8n	2.25126
c_veh_8n_il_z5m1_m2	20	veh	8n	3.01768
c_veh_8n_il_z5m1_m4	24	veh	8n	2.65659
c_veh_8n_il_z5m5_m2	20	veh	8n	2.98143
c_veh_8n_il_z5m5_m4	24	veh	8n	2.49688
c_veh_8n_il_z7m2_m2	20	veh	8n	3.11362
c_veh_8n_il_z7m2_m4	24	veh	8n	3.00066
c_veh_0n_il_p2m3_m2	20	veh	0n	2.84656
c_veh_0n_il_p2m3_m4	24	veh	0n	2.78316
c_veh_0n_il_p2m4_m2	20	veh	0n	2.82656
c_veh_0n_il_p2m4_m4	24	veh	0n	2.63181
c_veh_0n_il_p2m5_m2	20	veh	0n	2.87078
c_veh_0n_il_p2m5_m4	24	veh	0n	2.75249
c_veh_0n_il_p3m4_m2	20	veh	0n	2.80351
c_veh_0n_il_p3m4_m4	24	veh	0n	2.53798
c_veh_0n_il_p6m1_m2	20	veh	0n	2.59769
c_veh_0n_il_p6m1_m4	24	veh	0n	2.40748
c_veh_0n_il_p6m3_m2	20	veh	0n	3.21927
c_veh_0n_il_p6m3_m4	24	veh	0n	3.07628
c_veh_0n_il_p6m4_m2	20	veh	0n	2.87528
c_veh_0n_il_p6m4_m4	24	veh	0n	2.68793
c_veh_0n_il_p7m3_m2	20	veh	0n	2.72561
c_veh_0n_il_p7m3_m4	24	veh	0n	2.50162
c_veh_8n_il_p2m1_m2	20	veh	8n	2.74841
c_veh_8n_il_p2m1_m4	24	veh	8n	2.58828
c_veh_8n_il_p2m2_m2	20	veh	8n	2.85507
c_veh_8n_il_p2m2_m4	24	veh	8n	2.6713
c_veh_8n_il_p3m1_m2	20	veh	8n	3.14753
c_veh_8n_il_p3m1_m4	24	veh	8n	2.95974
c_veh_8n_il_p3m3_m2	20	veh	8n	3.19362
c_veh_8n_il_p3m3_m4	24	veh	8n	2.92674
c_veh_8n_il_p3m5_m2	20	veh	8n	2.76328
c_veh_8n_il_p3m5_m4	24	veh	8n	2.69081
c_veh_8n_il_p6m2_m2	20	veh	8n	2.8346
c_veh_8n_il_p6m2_m4	24	veh	8n	2.56563
c_veh_8n_il_p7m1_m2	20	veh	8n	2.91728
c_veh_8n_il_p7m1_m4	24	veh	8n	2.65363
c_veh_8n_il_p7m2_m2	20	veh	8n	3.26441
c_veh_8n_il_p7m2_m4	24	veh	8n	3.19911
c_veh_8n_il_p7m5_m2	20	veh	8n	3.20479
c_veh_8n_il_p7m5_m4	24	veh	8n	3.05217
pth_ovx_el_p40_0n_01_m2	20	pth	0n	3.06447
pth_ovx_el_p40_0n_01_m4	24	pth	0n	2.91516
pth_ovx_el_p40_0n_02_m2	20	pth	0n	3.40644
pth_ovx_el_p40_0n_02_m4	24	pth	0n	3.19886
pth_ovx_el_p40_0n_03_m2	20	pth	0n	3.13929
pth_ovx_el_p40_0n_03_m4	24	pth	0n	2.90227
pth_ovx_el_p40_0n_04_m2	20	pth	0n	3.46807
pth_ovx_el_p40_0n_04_m4	24	pth	0n	3.232
pth_ovx_el_p40_0n_05_m2	20	pth	0n	3.13997
pth_ovx_el_p40_0n_05_m4	24	pth	0n	2.82908
pth_ovx_el_p40_0n_06_m2	20	pth	0n	2.94233
pth_ovx_el_p40_0n_06_m4	24	pth	0n	2.91902
pth_ovx_el_p40_0n_07_m2	20	pth	0n	3.19894
pth_ovx_el_p40_0n_07_m4	24	pth	0n	2.90881
pth_ovx_el_p40_0n_08_m2	20	pth	0n	3.20009
pth_ovx_el_p40_0n_08_m4	24	pth	0n	3.07864
pth_ovx_el_p40_0n_09_m2	20	pth	0n	3.18942
pth_ovx_el_p40_0n_09_m4	24	pth	0n	2.87945
pth_ovx_el_p40_0n_10_m2	20	pth	0n	3.07551
pth_ovx_el_p40_0n_10_m4	24	pth	0n	2.94469
sost_ovx_el_ascl_0n_02_m_02	20	asc	0n	2.84381
sost_ovx_el_ascl_0n_02_m_04	24	asc	0n	2.44078
sost_ovx_el_ascl_0n_03_m_02	20	asc	0n	3.17417
sost_ovx_el_ascl_0n_03_m_04	24	asc	0n	2.90704
sost_ovx_el_ascl_0n_04_m_02	20	asc	0n	3.02578
sost_ovx_el_ascl_0n_04_m_04	24	asc	0n	2.82622
sost_ovx_el_ascl_0n_05_m_02	20	asc	0n	3.42253
sost_ovx_el_ascl_0n_05_m_04	24	asc	0n	2.99459
sost_ovx_el_ascl_0n_06_m_02	20	asc	0n	2.99364
sost_ovx_el_ascl_0n_06_m_04	24	asc	0n	2.74377
sost_ovx_el_ascl_0n_07_m_02	20	asc	0n	2.89638
sost_ovx_el_ascl_0n_07_m_04	24	asc	0n	2.66903
sost_ovx_el_ascl_0n_08_m_02	20	asc	0n	3.53214
sost_ovx_el_ascl_0n_08_m_04	24	asc	0n	3.06832
sost_ovx_el_ascl_0n_09_m_02	20	asc	0n	2.7808
sost_ovx_el_ascl_0n_09_m_04	24	asc	0n	2.48424
sost_ovx_el_ascl_0n_10_m_02	20	asc	0n	3.35168
sost_ovx_el_ascl_0n_10_m_04	24	asc	0n	2.94495
sost_ovx_el_co_0n_01_m_02	20	veh	0n	3.43381
sost_ovx_el_co_0n_01_m_04	24	veh	0n	3.15944
sost_ovx_el_co_0n_03_m_02	20	veh	0n	3.12997
sost_ovx_el_co_0n_03_m_04	24	veh	0n	2.97283
sost_ovx_el_co_0n_04_m_02	20	veh	0n	3.43627
sost_ovx_el_co_0n_04_m_04	24	veh	0n	3.12115
sost_ovx_el_co_0n_05_m_02	20	veh	0n	3.0961
sost_ovx_el_co_0n_05_m_04	24	veh	0n	2.64584
sost_ovx_el_co_0n_06_m_02	20	veh	0n	3.89886
sost_ovx_el_co_0n_06_m_04	24	veh	0n	3.56943
sost_ovx_el_co_0n_07_m_02	20	veh	0n	3.33157
sost_ovx_el_co_0n_07_m_04	24	veh	0n	2.8062
sost_ovx_el_co_0n_08_m_02	20	veh	0n	2.88819
sost_ovx_el_co_0n_08_m_04	24	veh	0n	2.65004
sost_ovx_el_co_0n_10_m_02	20	veh	0n	3.45622
sost_ovx_el_co_0n_10_m_04	24	veh	0n	3.14303
sost_ovx_el_co_8n_01_m_02	20	veh	8n	3.11004
sost_ovx_el_co_8n_01_m_04	24	veh	8n	2.90932
sost_ovx_el_co_8n_02_m_02	20	veh	8n	2.94971
sost_ovx_el_co_8n_02_m_04	24	veh	8n	2.71114
sost_ovx_el_co_8n_03_m_02	20	veh	8n	2.93148
sost_ovx_el_co_8n_03_m_04	24	veh	8n	2.64816
sost_ovx_el_co_8n_04_m_02	20	veh	8n	2.9901
sost_ovx_el_co_8n_04_m_04	24	veh	8n	2.61871
sost_ovx_el_co_8n_05_m_02	20	veh	8n	2.88245
sost_ovx_el_co_8n_05_m_04	24	veh	8n	2.5524
sost_ovx_el_co_8n_06_m_02	20	veh	8n	2.87435
sost_ovx_el_co_8n_06_m_04	24	veh	8n	2.58566
sost_ovx_el_co_8n_07_m_02	20	veh	8n	3.21875
sost_ovx_el_co_8n_07_m_04	24	veh	8n	2.87573
sost_ovx_el_co_8n_08_m_02	20	veh	8n	3.58531
sost_ovx_el_co_8n_08_m_04	24	veh	8n	3.2803
sost_ovx_el_co_8n_09_m_02	20	veh	8n	3.01164
sost_ovx_el_co_8n_09_m_04	24	veh	8n	2.73101
sost_ovx_el_co_8n_10_m_02	20	veh	8n	3.10157
sost_ovx_el_co_8n_10_m_04	24	veh	8n	2.84492

## Sheet: 1E
Sample	week	tx	group	Conn.D
c_bis_0n_il_z3m1_m2	20	bis	0n	51.2444
c_bis_0n_il_z3m1_m4	24	bis	0n	41.9404
c_bis_0n_il_z3m5_m2	20	bis	0n	70.619
c_bis_0n_il_z3m5_m4	24	bis	0n	77.3797
c_bis_0n_il_z4m1_m2	20	bis	0n	68.2702
c_bis_0n_il_z4m1_m4	24	bis	0n	69.0204
c_bis_0n_il_z4m3_m2	20	bis	0n	53.0343
c_bis_0n_il_z4m3_m4	24	bis	0n	69.2867
c_bis_0n_il_z6m1_m2	20	bis	0n	71.6933
c_bis_0n_il_z6m1_m4	24	bis	0n	75.6959
c_bis_0n_il_z6m3_m2	20	bis	0n	81.5398
c_bis_0n_il_z6m3_m4	24	bis	0n	65.8263
c_bis_0n_il_z8m1_m2	20	bis	0n	64.1788
c_bis_0n_il_z8m1_m4	24	bis	0n	64.6192
c_bis_0n_il_z8m3_m2	20	bis	0n	65.6863
c_bis_0n_il_z8m3_m4	24	bis	0n	60.53
c_bis_0n_il_z8m4_m2	20	bis	0n	63.1815
c_bis_0n_il_z8m4_m4	24	bis	0n	68.0421
c_veh_0n_il_z1m1_m2	20	veh	0n	42.9593
c_veh_0n_il_z1m1_m4	24	veh	0n	31.5224
c_veh_0n_il_z1m5_m2	20	veh	0n	59.1766
c_veh_0n_il_z1m5_m4	24	veh	0n	43.0975
c_veh_0n_il_z2m2_m2	20	veh	0n	66.7272
c_veh_0n_il_z2m2_m4	24	veh	0n	59.9096
c_veh_0n_il_z2m3_m2	20	veh	0n	86.2649
c_veh_0n_il_z2m3_m4	24	veh	0n	62.9446
c_veh_0n_il_z5m2_m2	20	veh	0n	47.7021
c_veh_0n_il_z5m2_m4	24	veh	0n	41.8515
c_veh_0n_il_z7m1_m2	20	veh	0n	54.5172
c_veh_0n_il_z7m1_m4	24	veh	0n	45.3813
c_veh_0n_il_z7m3_m2	20	veh	0n	66.9861
c_veh_0n_il_z7m3_m4	24	veh	0n	49.0131
c_veh_0n_il_z7m4_m2	20	veh	0n	69.364
c_veh_0n_il_z7m4_m4	24	veh	0n	47.1206
c_veh_0n_il_z7m5_m2	20	veh	0n	58.646
c_veh_0n_il_z7m5_m4	24	veh	0n	41.3552
c_veh_8n_il_z1m4_m2	20	veh	8n	50.9252
c_veh_8n_il_z1m4_m4	24	veh	8n	29.8517
c_veh_8n_il_z2m1_m2	20	veh	8n	54.7371
c_veh_8n_il_z2m1_m4	24	veh	8n	38.0743
c_veh_8n_il_z2m4_m2	20	veh	8n	52.0296
c_veh_8n_il_z2m4_m4	24	veh	8n	37.7841
c_veh_8n_il_z2m5_m2	20	veh	8n	52.4648
c_veh_8n_il_z2m5_m4	24	veh	8n	37.2784
c_veh_8n_il_z5m1_m2	20	veh	8n	64.6518
c_veh_8n_il_z5m1_m4	24	veh	8n	37.5064
c_veh_8n_il_z5m5_m2	20	veh	8n	64.6817
c_veh_8n_il_z5m5_m4	24	veh	8n	44.9568
c_veh_8n_il_z7m2_m2	20	veh	8n	63.4418
c_veh_8n_il_z7m2_m4	24	veh	8n	55.1647
c_veh_0n_il_p2m3_m2	20	veh	0n	55.4604
c_veh_0n_il_p2m3_m4	24	veh	0n	51.0762
c_veh_0n_il_p2m4_m2	20	veh	0n	67.7307
c_veh_0n_il_p2m4_m4	24	veh	0n	44.3302
c_veh_0n_il_p2m5_m2	20	veh	0n	80.1612
c_veh_0n_il_p2m5_m4	24	veh	0n	54.4409
c_veh_0n_il_p3m4_m2	20	veh	0n	44.2506
c_veh_0n_il_p3m4_m4	24	veh	0n	34.9894
c_veh_0n_il_p6m1_m2	20	veh	0n	49.0478
c_veh_0n_il_p6m1_m4	24	veh	0n	35.805
c_veh_0n_il_p6m3_m2	20	veh	0n	59.5845
c_veh_0n_il_p6m3_m4	24	veh	0n	52.0358
c_veh_0n_il_p6m4_m2	20	veh	0n	62.3025
c_veh_0n_il_p6m4_m4	24	veh	0n	51.2268
c_veh_0n_il_p7m3_m2	20	veh	0n	62.1091
c_veh_0n_il_p7m3_m4	24	veh	0n	42.8179
c_veh_8n_il_p2m1_m2	20	veh	8n	76.0096
c_veh_8n_il_p2m1_m4	24	veh	8n	45.4697
c_veh_8n_il_p2m2_m2	20	veh	8n	54.6638
c_veh_8n_il_p2m2_m4	24	veh	8n	41.0973
c_veh_8n_il_p3m1_m2	20	veh	8n	79.7836
c_veh_8n_il_p3m1_m4	24	veh	8n	56.9357
c_veh_8n_il_p3m3_m2	20	veh	8n	57.348
c_veh_8n_il_p3m3_m4	24	veh	8n	48.6739
c_veh_8n_il_p3m5_m2	20	veh	8n	52.6475
c_veh_8n_il_p3m5_m4	24	veh	8n	47.4041
c_veh_8n_il_p6m2_m2	20	veh	8n	52.1194
c_veh_8n_il_p6m2_m4	24	veh	8n	44.241
c_veh_8n_il_p7m1_m2	20	veh	8n	66.001
c_veh_8n_il_p7m1_m4	24	veh	8n	58.0662
c_veh_8n_il_p7m2_m2	20	veh	8n	70.5077
c_veh_8n_il_p7m2_m4	24	veh	8n	60.7092
c_veh_8n_il_p7m5_m2	20	veh	8n	60.9066
c_veh_8n_il_p7m5_m4	24	veh	8n	47.2024
pth_ovx_el_p40_0n_01_m2	20	pth	0n	42.8786
pth_ovx_el_p40_0n_01_m4	24	pth	0n	46.4757
pth_ovx_el_p40_0n_02_m2	20	pth	0n	67.1171
pth_ovx_el_p40_0n_02_m4	24	pth	0n	54.0891
pth_ovx_el_p40_0n_03_m2	20	pth	0n	71.0564
pth_ovx_el_p40_0n_03_m4	24	pth	0n	59.6912
pth_ovx_el_p40_0n_04_m2	20	pth	0n	60.1272
pth_ovx_el_p40_0n_04_m4	24	pth	0n	71.7086
pth_ovx_el_p40_0n_05_m2	20	pth	0n	62.4726
pth_ovx_el_p40_0n_05_m4	24	pth	0n	44.0565
pth_ovx_el_p40_0n_06_m2	20	pth	0n	49.8532
pth_ovx_el_p40_0n_06_m4	24	pth	0n	54.8933
pth_ovx_el_p40_0n_07_m2	20	pth	0n	63.9861
pth_ovx_el_p40_0n_07_m4	24	pth	0n	37.2117
pth_ovx_el_p40_0n_08_m2	20	pth	0n	62.1215
pth_ovx_el_p40_0n_08_m4	24	pth	0n	66.6094
pth_ovx_el_p40_0n_09_m2	20	pth	0n	69.65
pth_ovx_el_p40_0n_09_m4	24	pth	0n	60.0199
pth_ovx_el_p40_0n_10_m2	20	pth	0n	69.6745
pth_ovx_el_p40_0n_10_m4	24	pth	0n	78.0088
sost_ovx_el_ascl_0n_02_m_02	20	asc	0n	56.9106
sost_ovx_el_ascl_0n_02_m_04	24	asc	0n	36.9866
sost_ovx_el_ascl_0n_03_m_02	20	asc	0n	66.6225
sost_ovx_el_ascl_0n_03_m_04	24	asc	0n	43.731
sost_ovx_el_ascl_0n_04_m_02	20	asc	0n	64.264
sost_ovx_el_ascl_0n_04_m_04	24	asc	0n	46.3481
sost_ovx_el_ascl_0n_05_m_02	20	asc	0n	80.9599
sost_ovx_el_ascl_0n_05_m_04	24	asc	0n	45.513
sost_ovx_el_ascl_0n_06_m_02	20	asc	0n	59.1637
sost_ovx_el_ascl_0n_06_m_04	24	asc	0n	41.025
sost_ovx_el_ascl_0n_07_m_02	20	asc	0n	53.229
sost_ovx_el_ascl_0n_07_m_04	24	asc	0n	39.2949
sost_ovx_el_ascl_0n_08_m_02	20	asc	0n	92.3602
sost_ovx_el_ascl_0n_08_m_04	24	asc	0n	54.1535
sost_ovx_el_ascl_0n_09_m_02	20	asc	0n	46.54
sost_ovx_el_ascl_0n_09_m_04	24	asc	0n	34.2417
sost_ovx_el_ascl_0n_10_m_02	20	asc	0n	96.2229
sost_ovx_el_ascl_0n_10_m_04	24	asc	0n	48.5428
sost_ovx_el_co_0n_01_m_02	20	veh	0n	73.3485
sost_ovx_el_co_0n_01_m_04	24	veh	0n	63.1063
sost_ovx_el_co_0n_03_m_02	20	veh	0n	68.6148
sost_ovx_el_co_0n_03_m_04	24	veh	0n	58.8442
sost_ovx_el_co_0n_04_m_02	20	veh	0n	69.7773
sost_ovx_el_co_0n_04_m_04	24	veh	0n	47.7417
sost_ovx_el_co_0n_05_m_02	20	veh	0n	70.858
sost_ovx_el_co_0n_05_m_04	24	veh	0n	48.3411
sost_ovx_el_co_0n_06_m_02	20	veh	0n	76.8489
sost_ovx_el_co_0n_06_m_04	24	veh	0n	65.6651
sost_ovx_el_co_0n_07_m_02	20	veh	0n	65.0397
sost_ovx_el_co_0n_07_m_04	24	veh	0n	42.4651
sost_ovx_el_co_0n_08_m_02	20	veh	0n	50.6775
sost_ovx_el_co_0n_08_m_04	24	veh	0n	56.8437
sost_ovx_el_co_0n_10_m_02	20	veh	0n	55.0572
sost_ovx_el_co_0n_10_m_04	24	veh	0n	49.6512
sost_ovx_el_co_8n_01_m_02	20	veh	8n	61.7522
sost_ovx_el_co_8n_01_m_04	24	veh	8n	46.1388
sost_ovx_el_co_8n_02_m_02	20	veh	8n	56.6012
sost_ovx_el_co_8n_02_m_04	24	veh	8n	44.3851
sost_ovx_el_co_8n_03_m_02	20	veh	8n	45.479
sost_ovx_el_co_8n_03_m_04	24	veh	8n	36.475
sost_ovx_el_co_8n_04_m_02	20	veh	8n	58.3325
sost_ovx_el_co_8n_04_m_04	24	veh	8n	29.7072
sost_ovx_el_co_8n_05_m_02	20	veh	8n	61.4719
sost_ovx_el_co_8n_05_m_04	24	veh	8n	35.6176
sost_ovx_el_co_8n_06_m_02	20	veh	8n	60.4546
sost_ovx_el_co_8n_06_m_04	24	veh	8n	32.719
sost_ovx_el_co_8n_07_m_02	20	veh	8n	78.8503
sost_ovx_el_co_8n_07_m_04	24	veh	8n	37.9992
sost_ovx_el_co_8n_08_m_02	20	veh	8n	76.3583
sost_ovx_el_co_8n_08_m_04	24	veh	8n	49.4508
sost_ovx_el_co_8n_09_m_02	20	veh	8n	71.5245
sost_ovx_el_co_8n_09_m_04	24	veh	8n	34.225
sost_ovx_el_co_8n_10_m_02	20	veh	8n	61.9772
sost_ovx_el_co_8n_10_m_04	24	veh	8n	45.2394

## Sheet: 1G
Sample	week	tx	group	BFR.BV
c_bis_0n_il_z3m1	20_22	bis	0n	1.21516
c_bis_0n_il_z3m5	20_22	bis	0n	1.50082
c_bis_0n_il_z4m1	20_22	bis	0n	1.2961
c_bis_0n_il_z4m3	20_22	bis	0n	1.28704
c_bis_0n_il_z6m1	20_22	bis	0n	1.26249
c_bis_0n_il_z6m3	20_22	bis	0n	1.17212
c_bis_0n_il_z8m1	20_22	bis	0n	1.6964
c_bis_0n_il_z8m3	20_22	bis	0n	1.3042
c_bis_0n_il_z8m4	20_22	bis	0n	1.64286
c_veh_0n_il_p2m3	20_22	veh	0n	1.07459
c_veh_0n_il_p2m4	20_22	veh	0n	1.03103
c_veh_0n_il_p2m5	20_22	veh	0n	0.915374
c_veh_0n_il_p3m4	20_22	veh	0n	1.48838
c_veh_0n_il_p6m1	20_22	veh	0n	0.978418
c_veh_0n_il_p6m3	20_22	veh	0n	0.820176
c_veh_0n_il_p6m4	20_22	veh	0n	1.3389
c_veh_0n_il_p7m3	20_22	veh	0n	0.96604
c_veh_0n_il_z1m1	20_22	veh	0n	1.08509
c_veh_0n_il_z1m5	20_22	veh	0n	1.50344
c_veh_0n_il_z2m2	20_22	veh	0n	1.27879
c_veh_0n_il_z2m3	20_22	veh	0n	1.14984
c_veh_0n_il_z5m2	20_22	veh	0n	0.533392
c_veh_0n_il_z7m1	20_22	veh	0n	1.45534
c_veh_0n_il_z7m3	20_22	veh	0n	1.26022
c_veh_0n_il_z7m4	20_22	veh	0n	1.43717
c_veh_0n_il_z7m5	20_22	veh	0n	1.88119
c_veh_8n_il_p2m1	20_22	veh	8n	2.41832
c_veh_8n_il_p2m2	20_22	veh	8n	1.60679
c_veh_8n_il_p3m1	20_22	veh	8n	1.4253
c_veh_8n_il_p3m3	20_22	veh	8n	1.70239
c_veh_8n_il_p3m5	20_22	veh	8n	1.38925
c_veh_8n_il_p6m2	20_22	veh	8n	1.94417
c_veh_8n_il_p7m1	20_22	veh	8n	1.29528
c_veh_8n_il_p7m2	20_22	veh	8n	1.33816
c_veh_8n_il_p7m5	20_22	veh	8n	1.06082
c_veh_8n_il_z1m4	20_22	veh	8n	1.41704
c_veh_8n_il_z2m1	20_22	veh	8n	1.72098
c_veh_8n_il_z2m4	20_22	veh	8n	1.3377
c_veh_8n_il_z2m5	20_22	veh	8n	1.87366
c_veh_8n_il_z5m1	20_22	veh	8n	0.977156
c_veh_8n_il_z5m5	20_22	veh	8n	1.76036
c_veh_8n_il_z7m2	20_22	veh	8n	1.32327
pth_ovx_el_p40_0n_01	20_22	pth	0n	1.10625
pth_ovx_el_p40_0n_02	20_22	pth	0n	1.13843
pth_ovx_el_p40_0n_03	20_22	pth	0n	2.30008
pth_ovx_el_p40_0n_04	20_22	pth	0n	1.20183
pth_ovx_el_p40_0n_05	20_22	pth	0n	1.37054
pth_ovx_el_p40_0n_06	20_22	pth	0n	1.92758
pth_ovx_el_p40_0n_07	20_22	pth	0n	1.76203
pth_ovx_el_p40_0n_08	20_22	pth	0n	1.87699
pth_ovx_el_p40_0n_09	20_22	pth	0n	1.69928
pth_ovx_el_p40_0n_10	20_22	pth	0n	2.25224
sost_ovx_el_ascl_0n_02	20_22	asc	0n	1.52238
sost_ovx_el_ascl_0n_03	20_22	asc	0n	1.26067
sost_ovx_el_ascl_0n_04	20_22	asc	0n	1.56954
sost_ovx_el_ascl_0n_05	20_22	asc	0n	1.01109
sost_ovx_el_ascl_0n_06	20_22	asc	0n	0.989307
sost_ovx_el_ascl_0n_07	20_22	asc	0n	2.27989
sost_ovx_el_ascl_0n_08	20_22	asc	0n	1.30717
sost_ovx_el_ascl_0n_09	20_22	asc	0n	1.36202
sost_ovx_el_ascl_0n_10	20_22	asc	0n	1.85389
sost_ovx_el_co_0n_01	20_22	veh	0n	0.812508
sost_ovx_el_co_0n_03	20_22	veh	0n	0.932074
sost_ovx_el_co_0n_04	20_22	veh	0n	0.679227
sost_ovx_el_co_0n_05	20_22	veh	0n	1.02991
sost_ovx_el_co_0n_06	20_22	veh	0n	0.614662
sost_ovx_el_co_0n_07	20_22	veh	0n	0.776148
sost_ovx_el_co_0n_08	20_22	veh	0n	1.15906
sost_ovx_el_co_0n_10	20_22	veh	0n	0.824002
sost_ovx_el_co_8n_01	20_22	veh	8n	1.4913
sost_ovx_el_co_8n_02	20_22	veh	8n	1.45287
sost_ovx_el_co_8n_03	20_22	veh	8n	1.31361
sost_ovx_el_co_8n_04	20_22	veh	8n	1.40507
sost_ovx_el_co_8n_05	20_22	veh	8n	1.28203
sost_ovx_el_co_8n_06	20_22	veh	8n	1.91922
sost_ovx_el_co_8n_07	20_22	veh	8n	2.32815
sost_ovx_el_co_8n_08	20_22	veh	8n	0.906646
sost_ovx_el_co_8n_09	20_22	veh	8n	2.06004
sost_ovx_el_co_8n_10	20_22	veh	8n	2.32903

## Sheet: 1H
Sample	week	tx	group	MAR
c_bis_0n_il_z3m1	20_22	bis	0n	1.33538
c_bis_0n_il_z3m5	20_22	bis	0n	1.36725
c_bis_0n_il_z4m1	20_22	bis	0n	1.32944
c_bis_0n_il_z4m3	20_22	bis	0n	1.45036
c_bis_0n_il_z6m1	20_22	bis	0n	1.30765
c_bis_0n_il_z6m3	20_22	bis	0n	1.20185
c_bis_0n_il_z8m1	20_22	bis	0n	1.36481
c_bis_0n_il_z8m3	20_22	bis	0n	1.23205
c_bis_0n_il_z8m4	20_22	bis	0n	1.33274
c_veh_0n_il_p2m3	20_22	veh	0n	1.33429
c_veh_0n_il_p2m4	20_22	veh	0n	1.22542
c_veh_0n_il_p2m5	20_22	veh	0n	1.30063
c_veh_0n_il_p3m4	20_22	veh	0n	1.44659
c_veh_0n_il_p6m1	20_22	veh	0n	1.2423
c_veh_0n_il_p6m3	20_22	veh	0n	1.12452
c_veh_0n_il_p6m4	20_22	veh	0n	1.50041
c_veh_0n_il_p7m3	20_22	veh	0n	1.19338
c_veh_0n_il_z1m1	20_22	veh	0n	1.29252
c_veh_0n_il_z1m5	20_22	veh	0n	1.62447
c_veh_0n_il_z2m2	20_22	veh	0n	1.49237
c_veh_0n_il_z2m3	20_22	veh	0n	1.31773
c_veh_0n_il_z5m2	20_22	veh	0n	1.11226
c_veh_0n_il_z7m1	20_22	veh	0n	1.35577
c_veh_0n_il_z7m3	20_22	veh	0n	1.72283
c_veh_0n_il_z7m4	20_22	veh	0n	1.54682
c_veh_0n_il_z7m5	20_22	veh	0n	1.6413
c_veh_8n_il_p2m1	20_22	veh	8n	1.50981
c_veh_8n_il_p2m2	20_22	veh	8n	1.4244
c_veh_8n_il_p3m1	20_22	veh	8n	1.32692
c_veh_8n_il_p3m3	20_22	veh	8n	1.52989
c_veh_8n_il_p3m5	20_22	veh	8n	1.35119
c_veh_8n_il_p6m2	20_22	veh	8n	1.63742
c_veh_8n_il_p7m1	20_22	veh	8n	1.40462
c_veh_8n_il_p7m2	20_22	veh	8n	1.49629
c_veh_8n_il_p7m5	20_22	veh	8n	1.2853
c_veh_8n_il_z1m4	20_22	veh	8n	1.47033
c_veh_8n_il_z2m1	20_22	veh	8n	1.49603
c_veh_8n_il_z2m4	20_22	veh	8n	1.29146
c_veh_8n_il_z2m5	20_22	veh	8n	1.34148
c_veh_8n_il_z5m1	20_22	veh	8n	1.27515
c_veh_8n_il_z5m5	20_22	veh	8n	1.40981
c_veh_8n_il_z7m2	20_22	veh	8n	1.49053
pth_ovx_el_p40_0n_01	20_22	pth	0n	1.29287
pth_ovx_el_p40_0n_02	20_22	pth	0n	1.29307
pth_ovx_el_p40_0n_03	20_22	pth	0n	1.49704
pth_ovx_el_p40_0n_04	20_22	pth	0n	1.24081
pth_ovx_el_p40_0n_05	20_22	pth	0n	1.27432
pth_ovx_el_p40_0n_06	20_22	pth	0n	1.46934
pth_ovx_el_p40_0n_07	20_22	pth	0n	1.38656
pth_ovx_el_p40_0n_08	20_22	pth	0n	1.3991
pth_ovx_el_p40_0n_09	20_22	pth	0n	1.41837
pth_ovx_el_p40_0n_10	20_22	pth	0n	1.58706
sost_ovx_el_ascl_0n_02	20_22	asc	0n	1.27772
sost_ovx_el_ascl_0n_03	20_22	asc	0n	1.15753
sost_ovx_el_ascl_0n_04	20_22	asc	0n	1.22706
sost_ovx_el_ascl_0n_05	20_22	asc	0n	1.27627
sost_ovx_el_ascl_0n_06	20_22	asc	0n	1.16423
sost_ovx_el_ascl_0n_07	20_22	asc	0n	1.25274
sost_ovx_el_ascl_0n_08	20_22	asc	0n	1.25635
sost_ovx_el_ascl_0n_09	20_22	asc	0n	1.1801
sost_ovx_el_ascl_0n_10	20_22	asc	0n	1.38383
sost_ovx_el_co_0n_01	20_22	veh	0n	1.16374
sost_ovx_el_co_0n_03	20_22	veh	0n	1.17527
sost_ovx_el_co_0n_04	20_22	veh	0n	1.10762
sost_ovx_el_co_0n_05	20_22	veh	0n	1.15987
sost_ovx_el_co_0n_06	20_22	veh	0n	1.15707
sost_ovx_el_co_0n_07	20_22	veh	0n	1.24332
sost_ovx_el_co_0n_08	20_22	veh	0n	1.1691
sost_ovx_el_co_0n_10	20_22	veh	0n	1.03074
sost_ovx_el_co_8n_01	20_22	veh	8n	1.19012
sost_ovx_el_co_8n_02	20_22	veh	8n	1.20299
sost_ovx_el_co_8n_03	20_22	veh	8n	1.2428
sost_ovx_el_co_8n_04	20_22	veh	8n	1.203
sost_ovx_el_co_8n_05	20_22	veh	8n	1.38003
sost_ovx_el_co_8n_06	20_22	veh	8n	1.39454
sost_ovx_el_co_8n_07	20_22	veh	8n	1.53161
sost_ovx_el_co_8n_08	20_22	veh	8n	1.12805
sost_ovx_el_co_8n_09	20_22	veh	8n	1.30438
sost_ovx_el_co_8n_10	20_22	veh	8n	1.51359

## Sheet: 1I
Sample	week	tx	group	MS
c_bis_0n_il_z3m1	20_22	bis	0n	42.5366
c_bis_0n_il_z3m5	20_22	bis	0n	42.1348
c_bis_0n_il_z4m1	20_22	bis	0n	39.6035
c_bis_0n_il_z4m3	20_22	bis	0n	37.1411
c_bis_0n_il_z6m1	20_22	bis	0n	37.745
c_bis_0n_il_z6m3	20_22	bis	0n	47.7649
c_bis_0n_il_z8m1	20_22	bis	0n	47.0397
c_bis_0n_il_z8m3	20_22	bis	0n	46.9488
c_bis_0n_il_z8m4	20_22	bis	0n	47.9715
c_veh_0n_il_p2m3	20_22	veh	0n	39.4349
c_veh_0n_il_p2m4	20_22	veh	0n	38.7714
c_veh_0n_il_p2m5	20_22	veh	0n	35.0873
c_veh_0n_il_p3m4	20_22	veh	0n	37.3561
c_veh_0n_il_p6m1	20_22	veh	0n	39.4392
c_veh_0n_il_p6m3	20_22	veh	0n	36.9121
c_veh_0n_il_p6m4	20_22	veh	0n	34.3091
c_veh_0n_il_p7m3	20_22	veh	0n	41.6252
c_veh_0n_il_z1m1	20_22	veh	0n	34.8736
c_veh_0n_il_z1m5	20_22	veh	0n	34.3486
c_veh_0n_il_z2m2	20_22	veh	0n	31.3397
c_veh_0n_il_z2m3	20_22	veh	0n	38.2922
c_veh_0n_il_z5m2	20_22	veh	0n	28.0735
c_veh_0n_il_z7m1	20_22	veh	0n	36.3524
c_veh_0n_il_z7m3	20_22	veh	0n	27.2587
c_veh_0n_il_z7m4	20_22	veh	0n	33.6986
c_veh_0n_il_z7m5	20_22	veh	0n	32.3863
c_veh_8n_il_p2m1	20_22	veh	8n	54.6548
c_veh_8n_il_p2m2	20_22	veh	8n	48.9825
c_veh_8n_il_p3m1	20_22	veh	8n	50.2023
c_veh_8n_il_p3m3	20_22	veh	8n	45.4241
c_veh_8n_il_p3m5	20_22	veh	8n	50.2655
c_veh_8n_il_p6m2	20_22	veh	8n	44.3835
c_veh_8n_il_p7m1	20_22	veh	8n	42.4924
c_veh_8n_il_p7m2	20_22	veh	8n	39.9428
c_veh_8n_il_p7m5	20_22	veh	8n	45.6033
c_veh_8n_il_z1m4	20_22	veh	8n	39.4176
c_veh_8n_il_z2m1	20_22	veh	8n	46.7974
c_veh_8n_il_z2m4	20_22	veh	8n	50.2811
c_veh_8n_il_z2m5	20_22	veh	8n	54.6389
c_veh_8n_il_z5m1	20_22	veh	8n	41.4679
c_veh_8n_il_z5m5	20_22	veh	8n	51.293
c_veh_8n_il_z7m2	20_22	veh	8n	41.1297
pth_ovx_el_p40_0n_01	20_22	pth	0n	40.3653
pth_ovx_el_p40_0n_02	20_22	pth	0n	41.5839
pth_ovx_el_p40_0n_03	20_22	pth	0n	50.4877
pth_ovx_el_p40_0n_04	20_22	pth	0n	48.1502
pth_ovx_el_p40_0n_05	20_22	pth	0n	50.9865
pth_ovx_el_p40_0n_06	20_22	pth	0n	53.7411
pth_ovx_el_p40_0n_07	20_22	pth	0n	52.251
pth_ovx_el_p40_0n_08	20_22	pth	0n	52.0854
pth_ovx_el_p40_0n_09	20_22	pth	0n	47.8844
pth_ovx_el_p40_0n_10	20_22	pth	0n	48.5234
sost_ovx_el_ascl_0n_02	20_22	asc	0n	49.3351
sost_ovx_el_ascl_0n_03	20_22	asc	0n	57.1863
sost_ovx_el_ascl_0n_04	20_22	asc	0n	54.5118
sost_ovx_el_ascl_0n_05	20_22	asc	0n	40.0113
sost_ovx_el_ascl_0n_06	20_22	asc	0n	41.3135
sost_ovx_el_ascl_0n_07	20_22	asc	0n	58.9597
sost_ovx_el_ascl_0n_08	20_22	asc	0n	45.7724
sost_ovx_el_ascl_0n_09	20_22	asc	0n	51.8655
sost_ovx_el_ascl_0n_10	20_22	asc	0n	58.1488
sost_ovx_el_co_0n_01	20_22	veh	0n	38.4779
sost_ovx_el_co_0n_03	20_22	veh	0n	38.1885
sost_ovx_el_co_0n_04	20_22	veh	0n	32.3284
sost_ovx_el_co_0n_05	20_22	veh	0n	40.2857
sost_ovx_el_co_0n_06	20_22	veh	0n	29.4174
sost_ovx_el_co_0n_07	20_22	veh	0n	23.6159
sost_ovx_el_co_0n_08	20_22	veh	0n	42.5906
sost_ovx_el_co_0n_10	20_22	veh	0n	39.7233
sost_ovx_el_co_8n_01	20_22	veh	8n	55.2467
sost_ovx_el_co_8n_02	20_22	veh	8n	53.4657
sost_ovx_el_co_8n_03	20_22	veh	8n	53.3256
sost_ovx_el_co_8n_04	20_22	veh	8n	59.8264
sost_ovx_el_co_8n_05	20_22	veh	8n	49.2164
sost_ovx_el_co_8n_06	20_22	veh	8n	65.0003
sost_ovx_el_co_8n_07	20_22	veh	8n	62.5003
sost_ovx_el_co_8n_08	20_22	veh	8n	43.1244
sost_ovx_el_co_8n_09	20_22	veh	8n	65.5339
sost_ovx_el_co_8n_10	20_22	veh	8n	56.8494

## Sheet: 1J
Sample	week	tx	group	BRR.BV
c_bis_0n_il_z3m1	20_22	bis	0n	0.832238
c_bis_0n_il_z3m5	20_22	bis	0n	1.28985
c_bis_0n_il_z4m1	20_22	bis	0n	1.10611
c_bis_0n_il_z4m3	20_22	bis	0n	1.40525
c_bis_0n_il_z6m1	20_22	bis	0n	1.41315
c_bis_0n_il_z6m3	20_22	bis	0n	0.501217
c_bis_0n_il_z8m1	20_22	bis	0n	0.703767
c_bis_0n_il_z8m3	20_22	bis	0n	0.619111
c_bis_0n_il_z8m4	20_22	bis	0n	0.650509
c_veh_0n_il_p2m3	20_22	veh	0n	1.39668
c_veh_0n_il_p2m4	20_22	veh	0n	1.73171
c_veh_0n_il_p2m5	20_22	veh	0n	1.79897
c_veh_0n_il_p3m4	20_22	veh	0n	2.26207
c_veh_0n_il_p6m1	20_22	veh	0n	1.57607
c_veh_0n_il_p6m3	20_22	veh	0n	1.3746
c_veh_0n_il_p6m4	20_22	veh	0n	2.25661
c_veh_0n_il_p7m3	20_22	veh	0n	1.42539
c_veh_0n_il_z1m1	20_22	veh	0n	2.14222
c_veh_0n_il_z1m5	20_22	veh	0n	2.50968
c_veh_0n_il_z2m2	20_22	veh	0n	2.31306
c_veh_0n_il_z2m3	20_22	veh	0n	1.96565
c_veh_0n_il_z5m2	20_22	veh	0n	2.09292
c_veh_0n_il_z7m1	20_22	veh	0n	2.28877
c_veh_0n_il_z7m3	20_22	veh	0n	3.25321
c_veh_0n_il_z7m4	20_22	veh	0n	2.71567
c_veh_0n_il_z7m5	20_22	veh	0n	2.96997
c_veh_8n_il_p2m1	20_22	veh	8n	0.924548
c_veh_8n_il_p2m2	20_22	veh	8n	1.16577
c_veh_8n_il_p3m1	20_22	veh	8n	1.06559
c_veh_8n_il_p3m3	20_22	veh	8n	1.38258
c_veh_8n_il_p3m5	20_22	veh	8n	0.70394
c_veh_8n_il_p6m2	20_22	veh	8n	1.44871
c_veh_8n_il_p7m1	20_22	veh	8n	1.3792
c_veh_8n_il_p7m2	20_22	veh	8n	1.31933
c_veh_8n_il_p7m5	20_22	veh	8n	0.993981
c_veh_8n_il_z1m4	20_22	veh	8n	1.69021
c_veh_8n_il_z2m1	20_22	veh	8n	1.33425
c_veh_8n_il_z2m4	20_22	veh	8n	0.921017
c_veh_8n_il_z2m5	20_22	veh	8n	0.885826
c_veh_8n_il_z5m1	20_22	veh	8n	1.59253
c_veh_8n_il_z5m5	20_22	veh	8n	1.18264
c_veh_8n_il_z7m2	20_22	veh	8n	1.20682
pth_ovx_el_p40_0n_01	20_22	pth	0n	2.05583
pth_ovx_el_p40_0n_02	20_22	pth	0n	1.4325
pth_ovx_el_p40_0n_03	20_22	pth	0n	1.78445
pth_ovx_el_p40_0n_04	20_22	pth	0n	1.49183
pth_ovx_el_p40_0n_05	20_22	pth	0n	1.32397
pth_ovx_el_p40_0n_06	20_22	pth	0n	1.30598
pth_ovx_el_p40_0n_07	20_22	pth	0n	1.33559
pth_ovx_el_p40_0n_08	20_22	pth	0n	1.39136
pth_ovx_el_p40_0n_09	20_22	pth	0n	1.73386
pth_ovx_el_p40_0n_10	20_22	pth	0n	1.51406
sost_ovx_el_ascl_0n_02	20_22	asc	0n	1.37937
sost_ovx_el_ascl_0n_03	20_22	asc	0n	0.837466
sost_ovx_el_ascl_0n_04	20_22	asc	0n	1.06348
sost_ovx_el_ascl_0n_05	20_22	asc	0n	1.33133
sost_ovx_el_ascl_0n_06	20_22	asc	0n	1.65142
sost_ovx_el_ascl_0n_07	20_22	asc	0n	1.06964
sost_ovx_el_ascl_0n_08	20_22	asc	0n	1.27771
sost_ovx_el_ascl_0n_09	20_22	asc	0n	1.29624
sost_ovx_el_ascl_0n_10	20_22	asc	0n	0.993972
sost_ovx_el_co_0n_01	20_22	veh	0n	1.38977
sost_ovx_el_co_0n_03	20_22	veh	0n	1.65431
sost_ovx_el_co_0n_04	20_22	veh	0n	1.67455
sost_ovx_el_co_0n_05	20_22	veh	0n	1.8688
sost_ovx_el_co_0n_06	20_22	veh	0n	1.7462
sost_ovx_el_co_0n_07	20_22	veh	0n	3.46021
sost_ovx_el_co_0n_08	20_22	veh	0n	1.66553
sost_ovx_el_co_0n_10	20_22	veh	0n	1.57315
sost_ovx_el_co_8n_01	20_22	veh	8n	0.928914
sost_ovx_el_co_8n_02	20_22	veh	8n	1.17957
sost_ovx_el_co_8n_03	20_22	veh	8n	1.04928
sost_ovx_el_co_8n_04	20_22	veh	8n	0.704043
sost_ovx_el_co_8n_05	20_22	veh	8n	1.37383
sost_ovx_el_co_8n_06	20_22	veh	8n	0.699027
sost_ovx_el_co_8n_07	20_22	veh	8n	0.783859
sost_ovx_el_co_8n_08	20_22	veh	8n	1.24786
sost_ovx_el_co_8n_09	20_22	veh	8n	0.651447
sost_ovx_el_co_8n_10	20_22	veh	8n	1.06871

## Sheet: 1K
Sample	week	tx	group	MRR
c_bis_0n_il_z3m1	20_22	bis	0n	1.22466
c_bis_0n_il_z3m5	20_22	bis	0n	1.44094
c_bis_0n_il_z4m1	20_22	bis	0n	1.23488
c_bis_0n_il_z4m3	20_22	bis	0n	1.45668
c_bis_0n_il_z6m1	20_22	bis	0n	1.39336
c_bis_0n_il_z6m3	20_22	bis	0n	1.07978
c_bis_0n_il_z8m1	20_22	bis	0n	1.20459
c_bis_0n_il_z8m3	20_22	bis	0n	1.15324
c_bis_0n_il_z8m4	20_22	bis	0n	1.16856
c_veh_0n_il_p2m3	20_22	veh	0n	1.73365
c_veh_0n_il_p2m4	20_22	veh	0n	1.94698
c_veh_0n_il_p2m5	20_22	veh	0n	2.00596
c_veh_0n_il_p3m4	20_22	veh	0n	2.3098
c_veh_0n_il_p6m1	20_22	veh	0n	1.85447
c_veh_0n_il_p6m3	20_22	veh	0n	1.68538
c_veh_0n_il_p6m4	20_22	veh	0n	2.18561
c_veh_0n_il_p7m3	20_22	veh	0n	1.87046
c_veh_0n_il_z1m1	20_22	veh	0n	2.04108
c_veh_0n_il_z1m5	20_22	veh	0n	2.34631
c_veh_0n_il_z2m2	20_22	veh	0n	1.99854
c_veh_0n_il_z2m3	20_22	veh	0n	2.21681
c_veh_0n_il_z5m2	20_22	veh	0n	2.09469
c_veh_0n_il_z7m1	20_22	veh	0n	2.17606
c_veh_0n_il_z7m3	20_22	veh	0n	2.61036
c_veh_0n_il_z7m4	20_22	veh	0n	2.47361
c_veh_0n_il_z7m5	20_22	veh	0n	2.42178
c_veh_8n_il_p2m1	20_22	veh	8n	1.80715
c_veh_8n_il_p2m2	20_22	veh	8n	1.86609
c_veh_8n_il_p3m1	20_22	veh	8n	1.8177
c_veh_8n_il_p3m3	20_22	veh	8n	1.74877
c_veh_8n_il_p3m5	20_22	veh	8n	1.4504
c_veh_8n_il_p6m2	20_22	veh	8n	1.84597
c_veh_8n_il_p7m1	20_22	veh	8n	1.87484
c_veh_8n_il_p7m2	20_22	veh	8n	1.62892
c_veh_8n_il_p7m5	20_22	veh	8n	1.75327
c_veh_8n_il_z1m4	20_22	veh	8n	2.12195
c_veh_8n_il_z2m1	20_22	veh	8n	1.84352
c_veh_8n_il_z2m4	20_22	veh	8n	1.78342
c_veh_8n_il_z2m5	20_22	veh	8n	1.79782
c_veh_8n_il_z5m1	20_22	veh	8n	2.25082
c_veh_8n_il_z5m5	20_22	veh	8n	2.11101
c_veh_8n_il_z7m2	20_22	veh	8n	1.74214
pth_ovx_el_p40_0n_01	20_22	pth	0n	2.21768
pth_ovx_el_p40_0n_02	20_22	pth	0n	1.79805
pth_ovx_el_p40_0n_03	20_22	pth	0n	2.1133
pth_ovx_el_p40_0n_04	20_22	pth	0n	2.07684
pth_ovx_el_p40_0n_05	20_22	pth	0n	2.03493
pth_ovx_el_p40_0n_06	20_22	pth	0n	1.99176
pth_ovx_el_p40_0n_07	20_22	pth	0n	1.99401
pth_ovx_el_p40_0n_08	20_22	pth	0n	1.91163
pth_ovx_el_p40_0n_09	20_22	pth	0n	2.1121
pth_ovx_el_p40_0n_10	20_22	pth	0n	2.07943
sost_ovx_el_ascl_0n_02	20_22	asc	0n	1.95953
sost_ovx_el_ascl_0n_03	20_22	asc	0n	1.85816
sost_ovx_el_ascl_0n_04	20_22	asc	0n	1.82861
sost_ovx_el_ascl_0n_05	20_22	asc	0n	1.92735
sost_ovx_el_ascl_0n_06	20_22	asc	0n	2.09374
sost_ovx_el_ascl_0n_07	20_22	asc	0n	2.03497
sost_ovx_el_ascl_0n_08	20_22	asc	0n	1.90692
sost_ovx_el_ascl_0n_09	20_22	asc	0n	2.05736
sost_ovx_el_ascl_0n_10	20_22	asc	0n	2.04317
sost_ovx_el_co_0n_01	20_22	veh	0n	1.90962
sost_ovx_el_co_0n_03	20_22	veh	0n	1.93554
sost_ovx_el_co_0n_04	20_22	veh	0n	1.80012
sost_ovx_el_co_0n_05	20_22	veh	0n	2.16957
sost_ovx_el_co_0n_06	20_22	veh	0n	1.97191
sost_ovx_el_co_0n_07	20_22	veh	0n	2.42826
sost_ovx_el_co_0n_08	20_22	veh	0n	2.10698
sost_ovx_el_co_0n_10	20_22	veh	0n	1.94452
sost_ovx_el_co_8n_01	20_22	veh	8n	1.99901
sost_ovx_el_co_8n_02	20_22	veh	8n	2.01371
sost_ovx_el_co_8n_03	20_22	veh	8n	2.05026
sost_ovx_el_co_8n_04	20_22	veh	8n	1.99453
sost_ovx_el_co_8n_05	20_22	veh	8n	2.11341
sost_ovx_el_co_8n_06	20_22	veh	8n	1.87964
sost_ovx_el_co_8n_07	20_22	veh	8n	1.9381
sost_ovx_el_co_8n_08	20_22	veh	8n	2.01544
sost_ovx_el_co_8n_09	20_22	veh	8n	1.96482
sost_ovx_el_co_8n_10	20_22	veh	8n	2.12793

## Sheet: 1L
Sample	week	tx	group	ES
c_bis_0n_il_z3m1	20_22	bis	0n	31.8293
c_bis_0n_il_z3m5	20_22	bis	0n	36.2898
c_bis_0n_il_z4m1	20_22	bis	0n	35.0468
c_bis_0n_il_z4m3	20_22	bis	0n	38.7649
c_bis_0n_il_z6m1	20_22	bis	0n	37.1211
c_bis_0n_il_z6m3	20_22	bis	0n	25.5006
c_bis_0n_il_z8m1	20_22	bis	0n	25.5625
c_bis_0n_il_z8m3	20_22	bis	0n	26.0999
c_bis_0n_il_z8m4	20_22	bis	0n	26.9584
c_veh_0n_il_p2m3	20_22	veh	0n	34.9718
c_veh_0n_il_p2m4	20_22	veh	0n	33.2258
c_veh_0n_il_p2m5	20_22	veh	0n	36.8288
c_veh_0n_il_p3m4	20_22	veh	0n	31.4003
c_veh_0n_il_p6m1	20_22	veh	0n	33.2341
c_veh_0n_il_p6m3	20_22	veh	0n	34.4686
c_veh_0n_il_p6m4	20_22	veh	0n	35.7801
c_veh_0n_il_p7m3	20_22	veh	0n	32.8313
c_veh_0n_il_z1m1	20_22	veh	0n	32.5781
c_veh_0n_il_z1m5	20_22	veh	0n	34.7224
c_veh_0n_il_z2m2	20_22	veh	0n	35.4829
c_veh_0n_il_z2m3	20_22	veh	0n	31.4838
c_veh_0n_il_z5m2	20_22	veh	0n	39.7205
c_veh_0n_il_z7m1	20_22	veh	0n	28.8352
c_veh_0n_il_z7m3	20_22	veh	0n	36.4566
c_veh_0n_il_z7m4	20_22	veh	0n	31.8076
c_veh_0n_il_z7m5	20_22	veh	0n	25.66
c_veh_8n_il_p2m1	20_22	veh	8n	19.8772
c_veh_8n_il_p2m2	20_22	veh	8n	25.4664
c_veh_8n_il_p3m1	20_22	veh	8n	23.8038
c_veh_8n_il_p3m3	20_22	veh	8n	27.3946
c_veh_8n_il_p3m5	20_22	veh	8n	25.8392
c_veh_8n_il_p6m2	20_22	veh	8n	31.2218
c_veh_8n_il_p7m1	20_22	veh	8n	31.9292
c_veh_8n_il_p7m2	20_22	veh	8n	35.8562
c_veh_8n_il_p7m5	20_22	veh	8n	30.7559
c_veh_8n_il_z1m4	20_22	veh	8n	30.7673
c_veh_8n_il_z2m1	20_22	veh	8n	30.1122
c_veh_8n_il_z2m4	20_22	veh	8n	25.3189
c_veh_8n_il_z2m5	20_22	veh	8n	19.2325
c_veh_8n_il_z5m1	20_22	veh	8n	30.3661
c_veh_8n_il_z5m5	20_22	veh	8n	21.7685
c_veh_8n_il_z7m2	20_22	veh	8n	30.3204
pth_ovx_el_p40_0n_01	20_22	pth	0n	36.0067
pth_ovx_el_p40_0n_02	20_22	pth	0n	37.6581
pth_ovx_el_p40_0n_03	20_22	pth	0n	26.409
pth_ovx_el_p40_0n_04	20_22	pth	0n	33.3275
pth_ovx_el_p40_0n_05	20_22	pth	0n	28.1129
pth_ovx_el_p40_0n_06	20_22	pth	0n	27.0885
pth_ovx_el_p40_0n_07	20_22	pth	0n	27.0419
pth_ovx_el_p40_0n_08	20_22	pth	0n	28.5524
pth_ovx_el_p40_0n_09	20_22	pth	0n	30.3368
pth_ovx_el_p40_0n_10	20_22	pth	0n	27.199
sost_ovx_el_ascl_0n_02	20_22	asc	0n	26.1363
sost_ovx_el_ascl_0n_03	20_22	asc	0n	21.2763
sost_ovx_el_ascl_0n_04	20_22	asc	0n	21.2067
sost_ovx_el_ascl_0n_05	20_22	asc	0n	31.6067
sost_ovx_el_ascl_0n_06	20_22	asc	0n	28.657
sost_ovx_el_ascl_0n_07	20_22	asc	0n	15.8339
sost_ovx_el_ascl_0n_08	20_22	asc	0n	27.0832
sost_ovx_el_ascl_0n_09	20_22	asc	0n	24.4384
sost_ovx_el_ascl_0n_10	20_22	asc	0n	21.4708
sost_ovx_el_co_0n_01	20_22	veh	0n	35.986
sost_ovx_el_co_0n_03	20_22	veh	0n	33.9414
sost_ovx_el_co_0n_04	20_22	veh	0n	36.4557
sost_ovx_el_co_0n_05	20_22	veh	0n	28.3252
sost_ovx_el_co_0n_06	20_22	veh	0n	37.045
sost_ovx_el_co_0n_07	20_22	veh	0n	34.8467
sost_ovx_el_co_0n_08	20_22	veh	0n	29.429
sost_ovx_el_co_0n_10	20_22	veh	0n	29.6823
sost_ovx_el_co_8n_01	20_22	veh	8n	19.1204
sost_ovx_el_co_8n_02	20_22	veh	8n	24.0293
sost_ovx_el_co_8n_03	20_22	veh	8n	23.8084
sost_ovx_el_co_8n_04	20_22	veh	8n	16.445
sost_ovx_el_co_8n_05	20_22	veh	8n	30.3155
sost_ovx_el_co_8n_06	20_22	veh	8n	16.7179
sost_ovx_el_co_8n_07	20_22	veh	8n	16.6331
sost_ovx_el_co_8n_08	20_22	veh	8n	26.3983
sost_ovx_el_co_8n_09	20_22	veh	8n	13.8077
sost_ovx_el_co_8n_10	20_22	veh	8n	20.3725

[truncated: 62 more sheets: 2A, 2B, 2C, 2D, 2E, 2F, 2H, 3A, 3B, 3C, 3D, 3E, 3F, 3H, 4B, 4C, 4D, 4E, 4F, 5A …]
